# Supplementary material for: An ortho­rhom­bic polymorph of 1-benzyl-1H-benzimidazole
Source: Acta Crystallogr Sect E Struct Rep Online. 2010 Apr 28;66(Pt 5):o1208. doi: 10.1107/S1600536810015114 (PMC2979212; doi:10.1107/S1600536810015114)
Supplement: Supplementary file 1 [file e-66-o1208-sup1.cif]

##############################################################################
###                                                                        ###
###        Electronic paper (Acta Crystallographica Section E)             ###
###                                                                        ###
##############################################################################
#                                                                            #
# This CIF contains the data in a paper accepted for publication in Acta     #
# Crystallographica Section E. It conforms to the requirements of Notes      #
# for Authors for Section E, and has been peer reviewed under the auspices   #
# of the IUCr Commission on Journals.                                        #
#                                                                            #
# Full details of the Crystallographic Information File format               #
# are given in the paper "The Crystallographic Information File (CIF):       #
# a New Standard Archive File for Crystallography" by S. R. Hall, F. H.      #
# Allen and I. D. Brown [Acta Cryst. (1991), A47, 655-685].                  #
#                                                                            #
# The current version of the core CIF dictionary is obtainable from          #
# ftp://ftp.iucr.org/pub/cif_core.dic. The current version number is 2.4.    #
#                                                                            #
# Software is freely available for graphical display of the structure(s) in  #
# this CIF.  For information consult the CIF home page http://www.iucr.org/  #
# cif/home.html                                                              #
#                                                                            #
# This file may be used for bona fide research purposes within the           #
# scientific community so long as proper attribution is given to the journal # 
# article from which it was obtained.                                        #
#                                                                            #
##############################################################################
                                             
data_I
_audit_creation_method     SHELXL-97
_chemical_name_systematic
;
1-benzyl-1<i>H</i>-benzimidazole
;
_chemical_name_common     ?
_chemical_formula_moiety     'C14 H12 N2'
_chemical_formula_sum     'C14 H12 N2'
_chemical_formula_iupac     'C14 H12 N2'
_chemical_formula_weight     208.26
_chemical_melting_point     387
_symmetry_cell_setting     orthorhombic
_symmetry_space_group_name_H-M     'P 21 21 21'
_symmetry_space_group_name_Hall     'P 2ac 2ab'
loop_
    _symmetry_equiv_pos_as_xyz
    'x, y, z'
    '-x+1/2, -y, z+1/2'
    '-x, y+1/2, -z+1/2'
    'x+1/2, -y+1/2, -z'
_cell_length_a     6.124(3)
_cell_length_b     7.443(4)
_cell_length_c     23.860(8)
_cell_angle_alpha     90.00
_cell_angle_beta     90.00
_cell_angle_gamma     90.00
_cell_volume     1087.6(8)
_cell_formula_units_Z     4
_cell_measurement_reflns_used     500
_cell_measurement_theta_min     3.2
_cell_measurement_theta_max     26.2
_cell_measurement_temperature     293(2)
_exptl_crystal_description     block
_exptl_crystal_colour     colorless
_exptl_crystal_size_max     0.25
_exptl_crystal_size_mid     0.20
_exptl_crystal_size_min     0.18
_exptl_crystal_density_diffrn     1.272
_exptl_crystal_density_meas     ?
_exptl_crystal_density_method     'not measured'
_exptl_crystal_F_000     440
_exptl_absorpt_coefficient_mu     0.076
_exptl_absorpt_correction_type     none
_exptl_absorpt_process_details     ?
_exptl_absorpt_correction_T_min     .
_exptl_absorpt_correction_T_max     .
_exptl_special_details
;
;
_diffrn_ambient_temperature     293(2)
_diffrn_radiation_type     MoK\a
_diffrn_radiation_wavelength     0.71073
_diffrn_radiation_monochromator     graphite
_diffrn_measurement_device_type     'Oxford Diffraction Xcalibur Eos Gemini'
_diffrn_measurement_method     '\f and \w'
_diffrn_detector_area_resol_mean     ?
_diffrn_reflns_number     3168
_diffrn_reflns_av_R_equivalents     0.0685
_diffrn_reflns_av_sigmaI/netI     0.1253
_diffrn_reflns_theta_min     3.23
_diffrn_reflns_theta_max     26.24
_diffrn_reflns_theta_full     26.24
_diffrn_measured_fraction_theta_max     0.998
_diffrn_measured_fraction_theta_full     0.998
_diffrn_reflns_limit_h_min     -7
_diffrn_reflns_limit_h_max     7
_diffrn_reflns_limit_k_min     -9
_diffrn_reflns_limit_k_max     6
_diffrn_reflns_limit_l_min     -22
_diffrn_reflns_limit_l_max     29
_diffrn_standards_number     1886
_diffrn_standards_interval_count     ?
_diffrn_standards_interval_time     0
_diffrn_standards_decay_%     0
_refine_special_details
;
Refinement of <i>F</i>^2^ against ALL reflections. The weighted <i>R</i>-factor
wR and goodness of fit <i>S</i> are based on <i>F</i>^2^, conventional
<i>R</i>-factors <i>R</i> are based on <i>F</i>, with <i>F</i> set to zero for
negative <i>F</i>^2^. The threshold expression of <i>F</i>^2^ >
\s(<i>F</i>^2^) is used only for calculating <i>R</i>-factors(gt) etc. and is
not relevant to the choice of reflections for refinement. <i>R</i>-factors
based on <i>F</i>^2^ are statistically about twice as large as those based on
<i>F</i>, and <i>R</i>- factors based on ALL data will be even larger.
;
_reflns_number_total     1886
_reflns_number_gt     892
_reflns_threshold_expression     I>2\s(I)
_refine_ls_structure_factor_coef     Fsqd
_refine_ls_matrix_type     full
_refine_ls_R_factor_all     0.1618
_refine_ls_R_factor_gt     0.0675
_refine_ls_wR_factor_gt     0.1312
_refine_ls_wR_factor_ref     0.1483
_refine_ls_goodness_of_fit_ref     0.977
_refine_ls_restrained_S_all     0.977
_refine_ls_number_reflns     1886
_refine_ls_number_parameters     154
_refine_ls_number_restraints     0
_refine_ls_hydrogen_treatment     mixed
_refine_ls_weighting_scheme     calc
_refine_ls_weighting_details
                 'calc w=1/[\s^2^(Fo^2^)+(0.0605P)^2^] where P=(Fo^2^+2Fc^2^)/3'
_atom_sites_solution_hydrogens     geom
_atom_sites_solution_primary     direct
_atom_sites_solution_secondary     difmap
_refine_ls_shift/su_max     0.000
_refine_ls_shift/su_mean     0.000
_refine_diff_density_max     0.193
_refine_diff_density_min     -0.198
_refine_ls_extinction_method     'SHELXL97 (Sheldrick, 2008)'
_refine_ls_extinction_coef     0.022(5)
_refine_ls_extinction_expression
                                  'Fc^*^=kFc[1+0.001xFc^2^\l^3^/sin(2\q)]^-1/4^'
_refine_ls_abs_structure_details     none
loop_
    _atom_type_symbol
    _atom_type_description
    _atom_type_scat_dispersion_real
    _atom_type_scat_dispersion_imag
    _atom_type_scat_source
    C C 0.0033 0.0016 'International Tables Vol C Tables 4.2.6.8 and 6.1.1.4'
    H H 0.0000 0.0000 'International Tables Vol C Tables 4.2.6.8 and 6.1.1.4'
    N N 0.0061 0.0033 'International Tables Vol C Tables 4.2.6.8 and 6.1.1.4'
_computing_data_collection     'CrysAlis Pro (Oxford Diffraction, 2008)'
_computing_cell_refinement     'CrysAlis Pro (Oxford Diffraction, 2008)'
_computing_data_reduction     'CrysAlis Pro (Oxford Diffraction, 2008)'
_computing_structure_solution     'SHELXS97 (Sheldrick, 2008)'
_computing_structure_refinement     'SHELXL97 (Sheldrick, 2008)'
_computing_molecular_graphics     'XP in SHELXTL (Sheldrick, 2008)'
_computing_publication_material     'SHELXL97 (Sheldrick, 2008)'
loop_
    _atom_site_type_symbol
    _atom_site_label
    _atom_site_fract_x
    _atom_site_fract_y
    _atom_site_fract_z
    _atom_site_U_iso_or_equiv
    _atom_site_adp_type
    _atom_site_calc_flag
    _atom_site_refinement_flags
    _atom_site_occupancy
    _atom_site_disorder_assembly
    _atom_site_disorder_group
    N N1 0.9512(6) 0.9532(5) 0.13981(13) 0.0379(9) Uani d . 1 . .
    C C2 0.9503(7) 1.1255(6) 0.16196(16) 0.0376(11) Uani d . 1 . .
    C C7 0.7567(8) 0.8802(8) 0.15157(18) 0.0515(13) Uani d . 1 . .
    H H7 0.7190 0.7639 0.1411 0.062 Uiso calc R 1 . .
    N N2 0.6248(7) 0.9861(7) 0.17888(16) 0.0614(13) Uani d . 1 . .
    C C3 1.1077(8) 1.2581(7) 0.16401(18) 0.0524(14) Uani d . 1 . .
    H H3 1.2438 1.2429 0.1474 0.063 Uiso calc R 1 . .
    C C10 0.9963(8) 0.9160(6) 0.01210(18) 0.0463(13) Uani d . 1 . .
    H H10 0.8689 0.8567 0.0224 0.056 Uiso calc R 1 . .
    C C9 1.1566(7) 0.9393(6) 0.05047(16) 0.0379(11) Uani d . 1 . .
    C C14 1.3448(8) 1.0270(7) 0.03496(18) 0.0478(13) Uani d . 1 . .
    H H14 1.4553 1.0447 0.0611 0.057 Uiso calc R 1 . .
    C C8 1.1293(10) 0.8674(8) 0.1093(2) 0.0502(13) Uani d . 1 . .
    C C13 1.3702(9) 1.0881(7) -0.0187(2) 0.0567(15) Uani d . 1 . .
    H H13 1.4984 1.1465 -0.0290 0.068 Uiso calc R 1 . .
    C C11 1.0182(9) 0.9782(7) -0.04190(18) 0.0564(14) Uani d . 1 . .
    H H11 0.9057 0.9624 -0.0676 0.068 Uiso calc R 1 . .
    C C1 0.7441(8) 1.1405(8) 0.18669(18) 0.0484(14) Uani d . 1 . .
    C C5 0.8491(14) 1.4320(9) 0.2169(2) 0.0766(19) Uani d . 1 . .
    H H5 0.8180 1.5377 0.2362 0.092 Uiso calc R 1 . .
    C C4 1.0542(12) 1.4117(8) 0.1914(2) 0.0692(17) Uani d . 1 . .
    H H4 1.1550 1.5049 0.1934 0.083 Uiso calc R 1 . .
    C C12 1.2063(9) 1.0635(6) -0.05752(19) 0.0570(15) Uani d . 1 . .
    H H12 1.2236 1.1045 -0.0941 0.068 Uiso calc R 1 . .
    C C6 0.6953(10) 1.3013(9) 0.21424(19) 0.0647(17) Uani d . 1 . .
    H H6 0.5588 1.3184 0.2305 0.078 Uiso calc R 1 . .
    H H8B 1.274(8) 0.887(6) 0.1303(18) 0.058(15) Uiso d . 1 . .
    H H8A 1.078(7) 0.746(6) 0.1111(16) 0.046(13) Uiso d . 1 . .
loop_
    _atom_site_aniso_label
    _atom_site_aniso_U_11
    _atom_site_aniso_U_22
    _atom_site_aniso_U_33
    _atom_site_aniso_U_12
    _atom_site_aniso_U_13
    _atom_site_aniso_U_23
    N1 0.037(2) 0.043(2) 0.0343(18) -0.002(2) 0.0042(18) 0.0001(19)
    C2 0.043(3) 0.047(3) 0.023(2) 0.001(3) -0.011(2) 0.000(2)
    C7 0.045(3) 0.057(3) 0.052(3) -0.010(3) 0.000(3) 0.009(3)
    N2 0.051(3) 0.081(3) 0.052(3) 0.001(3) 0.008(2) -0.001(3)
    C3 0.059(3) 0.051(3) 0.048(3) -0.005(3) -0.017(3) 0.004(3)
    C10 0.051(3) 0.046(3) 0.042(2) -0.013(3) 0.005(3) -0.007(2)
    C9 0.039(3) 0.038(3) 0.037(2) 0.003(3) -0.001(3) -0.011(2)
    C14 0.041(3) 0.054(3) 0.049(3) -0.003(3) -0.002(3) -0.007(3)
    C8 0.053(3) 0.052(3) 0.045(3) 0.007(3) 0.004(3) 0.005(3)
    C13 0.054(3) 0.053(4) 0.063(3) -0.007(3) 0.022(3) -0.006(3)
    C11 0.064(3) 0.061(3) 0.044(3) -0.004(3) -0.008(3) -0.003(3)
    C1 0.048(3) 0.072(4) 0.025(2) 0.021(3) 0.007(3) 0.006(3)
    C5 0.119(6) 0.069(4) 0.042(3) 0.032(5) -0.038(4) -0.026(3)
    C4 0.095(5) 0.053(4) 0.060(3) 0.003(3) -0.025(4) -0.006(3)
    C12 0.078(4) 0.048(3) 0.045(3) 0.003(3) 0.016(3) -0.003(3)
    C6 0.072(4) 0.090(5) 0.032(3) 0.029(4) 0.002(3) -0.010(3)
_geom_special_details
;
All esds (except the esd in the dihedral angle between two l.s. planes) are
estimated using the full covariance matrix. The cell esds are taken into
account individually in the estimation of esds in distances, angles and
torsion angles; correlations between esds in cell parameters are only used
when they are defined by crystal symmetry. An approximate (isotropic)
treatment of cell esds is used for estimating esds involving l.s. planes.
;
loop_
    _geom_bond_atom_site_label_1
    _geom_bond_atom_site_label_2
    _geom_bond_site_symmetry_2
    _geom_bond_distance
    _geom_bond_publ_flag
    N1 C7 . 1.339(6) ?
    N1 C2 . 1.387(5) ?
    N1 C8 . 1.459(6) ?
    C2 C3 . 1.380(6) ?
    C2 C1 . 1.398(6) ?
    C7 N2 . 1.303(6) ?
    C7 H7 . 0.9300 ?
    N2 C1 . 1.374(6) ?
    C3 C4 . 1.358(7) ?
    C3 H3 . 0.9300 ?
    C10 C9 . 1.354(5) ?
    C10 C11 . 1.376(6) ?
    C10 H10 . 0.9300 ?
    C9 C14 . 1.375(6) ?
    C9 C8 . 1.511(6) ?
    C14 C13 . 1.367(6) ?
    C14 H14 . 0.9300 ?
    C8 H8B . 1.03(5) ?
    C8 H8A . 0.96(5) ?
    C13 C12 . 1.379(6) ?
    C13 H13 . 0.9300 ?
    C11 C12 . 1.367(6) ?
    C11 H11 . 0.9300 ?
    C1 C6 . 1.398(7) ?
    C5 C6 . 1.356(8) ?
    C5 C4 . 1.404(8) ?
    C5 H5 . 0.9300 ?
    C4 H4 . 0.9300 ?
    C12 H12 . 0.9300 ?
    C6 H6 . 0.9300 ?
loop_
    _geom_angle_atom_site_label_1
    _geom_angle_atom_site_label_2
    _geom_angle_atom_site_label_3
    _geom_angle_site_symmetry_1
    _geom_angle_site_symmetry_3
    _geom_angle
    _geom_angle_publ_flag
    C7 N1 C2 . . 107.0(4) ?
    C7 N1 C8 . . 126.3(4) ?
    C2 N1 C8 . . 126.7(4) ?
    C3 C2 N1 . . 132.2(4) ?
    C3 C2 C1 . . 124.0(5) ?
    N1 C2 C1 . . 103.8(4) ?
    N2 C7 N1 . . 114.3(5) ?
    N2 C7 H7 . . 122.9 ?
    N1 C7 H7 . . 122.9 ?
    C7 N2 C1 . . 104.1(4) ?
    C4 C3 C2 . . 116.8(5) ?
    C4 C3 H3 . . 121.6 ?
    C2 C3 H3 . . 121.6 ?
    C9 C10 C11 . . 121.3(5) ?
    C9 C10 H10 . . 119.4 ?
    C11 C10 H10 . . 119.4 ?
    C10 C9 C14 . . 119.1(4) ?
    C10 C9 C8 . . 120.2(5) ?
    C14 C9 C8 . . 120.7(4) ?
    C13 C14 C9 . . 120.4(5) ?
    C13 C14 H14 . . 119.8 ?
    C9 C14 H14 . . 119.8 ?
    N1 C8 C9 . . 113.0(4) ?
    N1 C8 H8B . . 110(2) ?
    C9 C8 H8B . . 108(2) ?
    N1 C8 H8A . . 98(3) ?
    C9 C8 H8A . . 114(2) ?
    H8B C8 H8A . . 113(4) ?
    C14 C13 C12 . . 120.1(5) ?
    C14 C13 H13 . . 119.9 ?
    C12 C13 H13 . . 119.9 ?
    C12 C11 C10 . . 119.6(5) ?
    C12 C11 H11 . . 120.2 ?
    C10 C11 H11 . . 120.2 ?
    N2 C1 C6 . . 131.7(5) ?
    N2 C1 C2 . . 110.9(4) ?
    C6 C1 C2 . . 117.4(6) ?
    C6 C5 C4 . . 121.6(5) ?
    C6 C5 H5 . . 119.2 ?
    C4 C5 H5 . . 119.2 ?
    C3 C4 C5 . . 121.1(6) ?
    C3 C4 H4 . . 119.5 ?
    C5 C4 H4 . . 119.5 ?
    C11 C12 C13 . . 119.5(4) ?
    C11 C12 H12 . . 120.3 ?
    C13 C12 H12 . . 120.3 ?
    C5 C6 C1 . . 119.2(6) ?
    C5 C6 H6 . . 120.4 ?
    C1 C6 H6 . . 120.4 ?
loop_
    _geom_torsion_atom_site_label_1
    _geom_torsion_atom_site_label_2
    _geom_torsion_atom_site_label_3
    _geom_torsion_atom_site_label_4
    _geom_torsion_site_symmetry_1
    _geom_torsion_site_symmetry_2
    _geom_torsion_site_symmetry_3
    _geom_torsion_site_symmetry_4
    _geom_torsion
    _geom_torsion_publ_flag
    C7 N1 C2 C3 . . . . 177.5(5) ?
    C8 N1 C2 C3 . . . . -2.7(7) ?
    C7 N1 C2 C1 . . . . 0.4(4) ?
    C8 N1 C2 C1 . . . . -179.8(4) ?
    C2 N1 C7 N2 . . . . 0.5(5) ?
    C8 N1 C7 N2 . . . . -179.2(4) ?
    N1 C7 N2 C1 . . . . -1.2(5) ?
    N1 C2 C3 C4 . . . . -177.3(4) ?
    C1 C2 C3 C4 . . . . -0.7(7) ?
    C11 C10 C9 C14 . . . . 0.0(7) ?
    C11 C10 C9 C8 . . . . -179.2(5) ?
    C10 C9 C14 C13 . . . . -0.6(7) ?
    C8 C9 C14 C13 . . . . 178.5(5) ?
    C7 N1 C8 C9 . . . . 106.1(5) ?
    C2 N1 C8 C9 . . . . -73.7(6) ?
    C10 C9 C8 N1 . . . . -64.3(6) ?
    C14 C9 C8 N1 . . . . 116.5(6) ?
    C9 C14 C13 C12 . . . . 0.5(8) ?
    C9 C10 C11 C12 . . . . 0.8(7) ?
    C7 N2 C1 C6 . . . . -178.1(4) ?
    C7 N2 C1 C2 . . . . 1.5(5) ?
    C3 C2 C1 N2 . . . . -178.6(4) ?
    N1 C2 C1 N2 . . . . -1.2(5) ?
    C3 C2 C1 C6 . . . . 1.1(6) ?
    N1 C2 C1 C6 . . . . 178.5(4) ?
    C2 C3 C4 C5 . . . . 0.8(7) ?
    C6 C5 C4 C3 . . . . -1.4(8) ?
    C10 C11 C12 C13 . . . . -0.9(7) ?
    C14 C13 C12 C11 . . . . 0.3(7) ?
    C4 C5 C6 C1 . . . . 1.8(8) ?
    N2 C1 C6 C5 . . . . 178.0(5) ?
    C2 C1 C6 C5 . . . . -1.6(7) ?
loop_
    _geom_hbond_atom_site_label_D
    _geom_hbond_atom_site_label_H
    _geom_hbond_atom_site_label_A
    _geom_hbond_site_symmetry_A
    _geom_hbond_distance_DH
    _geom_hbond_distance_HA
    _geom_hbond_distance_DA
    _geom_hbond_angle_DHA
    C8 H8B N2 1_655 1.03(5) 2.55(5) 3.570(8) 171(4)
    C12 H12 Cg2 3_575 0.93 2.66 3.559(5) 162
data_global
_journal_date_recd_electronic     2010-04-24
_journal_date_accepted     2010-04-25
_journal_name_full     'Acta Crystallographica, Section E'
_journal_year     2010
_journal_volume     66
_journal_issue      5
_journal_page_first     o1208
_journal_page_last     o1208
_journal_paper_category     QO
_journal_coeditor_code     HB5418
_publ_contact_author_name     'Xue-wen Zhu'
_publ_contact_author_address
;
Key Laboratory of Surface and Interface Science of Henan, School of Materials
and Chemical Engineering, Zhengzhou University of Light Industry, Zhengzhou
450002, People's Republic of China
;
_publ_contact_author_email     'zhuxuew@126.com'
_publ_contact_author_fax     '8637163556510'
_publ_contact_author_phone     '8637163556510'
_publ_section_title
;
An orthorhombic polymorph of 1-benzyl-1<i>H</i>-benzimidazole
;
loop_
    _publ_author_name
    _publ_author_footnote
    _publ_author_address
    'Zhang, Ying-jun' .
;
Key Laboratory of Surface and Interface Science of Henan
School of Materials and Chemical Engineering
Zhengzhou University of Light Industry
Zhengzhou 450002
People's Republic of China
;
    'Zhu, Xue-wen' .
;
Key Laboratory of Surface and Interface Science of Henan
School of Materials and Chemical Engineering
Zhengzhou University of Light Industry
Zhengzhou 450002
People's Republic of China
;
    'Qian, Heng-yu' .
;
Key Laboratory of Surface and Interface Science of Henan
School of Materials and Chemical Engineering
Zhengzhou University of Light Industry
Zhengzhou 450002
People's Republic of China
;
    'Yin, Zhi-gang' .
;
Key Laboratory of Surface and Interface Science of Henan
School of Materials and Chemical Engineering
Zhengzhou University of Light Industry
Zhengzhou 450002
People's Republic of China
;
    'Zhang, Chun-xia' .
;
Key Laboratory of Surface and Interface Science of Henan
School of Materials and Chemical Engineering
Zhengzhou University of Light Industry
Zhengzhou 450002
People's Republic of China
;
