# Supplementary material for: An ortho­rhom­bic polymorph of 1-benzyl-1H-benzimidazole
Source: Acta Crystallogr Sect E Struct Rep Online. 2010 Apr 28;66(Pt 5):o1208. doi: 10.1107/S1600536810015114 (PMC2979212; doi:10.1107/S1600536810015114)
Supplement: Supplementary file 2 [file e-66-o1208-Isup2.hkl]

# 
# h,k,l, Fc-squared, Fo-squared, sigma(Fo-squared) and status flag 
# 
data_I
_shelx_title ' 12 in P2(1)2(1)2(1)' 
_shelx_refln_list_code          4 
_shelx_F_calc_maximum       99.66 
_exptl_crystal_F_000       440.00 
_reflns_d_resolution_high  0.8037 
 
loop_ 
 _symmetry_equiv_pos_as_xyz 
 'x, y, z' 
 '-x+1/2, -y, z+1/2' 
 '-x, y+1/2, -z+1/2' 
 'x+1/2, -y+1/2, -z' 
 
_cell_length_a     6.1241 
_cell_length_b     7.4433 
_cell_length_c    23.8603 
_cell_angle_alpha  90.000 
_cell_angle_beta   90.000 
_cell_angle_gamma  90.000 
 
_shelx_F_squared_multiplier     1.000 
 
loop_ 
 _refln_index_h 
 _refln_index_k 
 _refln_index_l 
 _refln_F_squared_calc 
 _refln_F_squared_meas 
 _refln_F_squared_sigma 
 _refln_observed_status 
   2   0   0        7.28       12.71      6.31 o 
   4   0   0       10.06        1.80      6.71 o 
   6   0   0        7.17       12.53     13.81 o 
   1   1   0     1116.27      993.66      8.82 o 
   2   1   0        6.48        3.81      5.42 o 
   3   1   0       86.02       84.71      4.33 o 
   4   1   0        2.13        0.00      5.47 o 
   5   1   0      565.77      582.81     10.39 o 
   6   1   0       19.39       14.37      8.27 o 
   7   1   0        5.01        4.40     11.41 o 
   0   2   0     8913.34    11021.82    128.07 o 
   1   2   0     3347.39     3326.61     64.72 o 
   2   2   0      404.78      400.31     13.55 o 
   3   2   0       37.39       34.20      6.37 o 
   4   2   0       15.98       24.03     11.76 o 
   5   2   0        0.83        1.50      7.84 o 
   6   2   0       55.47       52.66      7.71 o 
   7   2   0       34.63       50.06     11.45 o 
   1   3   0      104.58       99.52      5.83 o 
   2   3   0     1018.16     1061.12     16.47 o 
   3   3   0      137.05      130.71      5.94 o 
   4   3   0       49.30       44.18      9.95 o 
   5   3   0       20.26       30.51      7.14 o 
   6   3   0      100.86       90.37      8.06 o 
   7   3   0        0.11       12.56     13.58 o 
   0   4   0       75.45       56.45     14.32 o 
   1   4   0     1430.18     1545.10      7.00 o 
   2   4   0       71.09       70.00      5.33 o 
   3   4   0        0.01        0.00      9.04 o 
   4   4   0      150.53      144.19     16.75 o 
   5   4   0       21.13       20.40     10.80 o 
   6   4   0       17.45       28.00     15.73 o 
   1   5   0        6.07        1.45     10.48 o 
   2   5   0        2.91        1.24      5.66 o 
   3   5   0       18.97       18.58      7.72 o 
   4   5   0      111.26       97.78     11.43 o 
   5   5   0       70.00       82.75     13.58 o 
   6   5   0       15.21       27.01     14.60 o 
   0   6   0      252.02      313.22     18.52 o 
   1   6   0      105.30      114.28     12.77 o 
   2   6   0        6.71       17.22     11.50 o 
   3   6   0       46.17       46.81      7.87 o 
   4   6   0        1.94        5.49      9.39 o 
   5   6   0        0.94       13.26     11.72 o 
   1   7   0       96.88       56.00     12.30 o 
   2   7   0        4.09        0.00     11.70 o 
   3   7   0       23.97       26.82     11.56 o 
   4   7   0        7.29       57.04     21.37 o 
   0   8   0        0.01        1.66     17.50 o 
   1   8   0        0.59        5.24     12.24 o 
   2   8   0        0.09        0.00     16.51 o 
   3   8   0        0.68        4.63     12.71 o 
   1   9   0       15.07       12.27     13.32 o 
   1   0   1     3737.14     3583.58     26.16 o 
   2   0   1       85.14       81.98      7.77 o 
   3   0   1      159.27      162.68      6.85 o 
   4   0   1       84.88       79.73      7.25 o 
   5   0   1       33.75       21.69     12.98 o 
   6   0   1        6.02       15.74     13.41 o 
   7   0   1        1.70       12.29     15.07 o 
  -7   1   1        3.88        9.62     11.43 o 
  -6   1   1      120.15      129.02      9.24 o 
  -5   1   1      112.72      112.82      8.94 o 
  -4   1   1      186.71      185.20      6.08 o 
  -3   1   1      490.14      482.49      9.95 o 
  -2   1   1      114.32      109.21      5.37 o 
  -1   1   1     1956.85     1963.37     11.37 o 
   1   1   1     1957.06     1903.88     24.64 o 
   2   1   1      114.35      119.94      9.61 o 
   3   1   1      490.23      489.94     15.16 o 
   4   1   1      186.74      188.54      5.42 o 
   5   1   1      112.74      112.59      8.49 o 
   6   1   1      120.12      117.10     13.30 o 
   7   1   1        3.87        0.00     11.93 o 
  -7   2   1        3.59        9.90     10.69 o 
  -6   2   1        3.21        2.14      8.57 o 
  -5   2   1       32.67       41.44      8.51 o 
  -4   2   1       51.70       56.07      7.75 o 
  -3   2   1       68.59       59.99      7.31 o 
  -2   2   1      178.67      156.70     12.60 o 
  -1   2   1      223.94      208.71      9.32 o 
   0   2   1     3229.62     3249.34     13.98 o 
   1   2   1      223.93      213.39      6.23 o 
   2   2   1      178.63      199.10      6.40 o 
   3   2   1       68.46       60.74     12.19 o 
   4   2   1       51.69       47.33      5.60 o 
   5   2   1       32.65       38.58      7.67 o 
   6   2   1        3.22        4.06      8.23 o 
   7   2   1        3.60        1.69     11.61 o 
  -7   3   1        3.34       15.17     12.82 o 
  -6   3   1        6.04       12.21      8.62 o 
  -5   3   1       45.30       50.32      7.82 o 
  -4   3   1       20.43       23.26      9.29 o 
  -3   3   1      172.67      165.95     16.13 o 
  -2   3   1      307.45      307.04      4.95 o 
  -1   3   1      159.69      168.83      6.20 o 
   0   3   1      149.15      120.75     24.30 o 
   1   3   1      159.73      158.87      7.26 o 
   2   3   1      307.42      311.05     10.52 o 
   3   3   1      172.70      192.65      7.44 o 
   4   3   1       20.40       23.50      7.77 o 
   5   3   1       45.32       47.32      7.31 o 
   6   3   1        6.01        5.85      8.40 o 
   7   3   1        3.34        2.30     18.69 o 
  -6   4   1        0.98        8.51      8.29 o 
  -5   4   1        5.32        7.82      8.73 o 
  -4   4   1        6.53       13.70      7.83 o 
  -3   4   1       15.74       10.73      6.71 o 
  -2   4   1       23.87       19.18      4.85 o 
  -1   4   1      358.65      384.70     13.65 o 
   0   4   1      464.92      512.74     23.76 o 
   1   4   1      358.64      407.84     16.76 o 
   2   4   1       23.90       22.66     10.66 o 
   3   4   1       15.76        3.37      9.62 o 
   4   4   1        6.53        0.76     11.54 o 
   5   4   1        5.33        1.54     11.89 o 
   6   4   1        0.98        4.39     12.30 o 
  -6   5   1        1.89       12.18     12.73 o 
  -5   5   1       33.61       40.42     14.02 o 
  -4   5   1       88.36       97.97     11.49 o 
  -3   5   1       68.72       66.57      7.91 o 
  -2   5   1      145.00      148.79      5.92 o 
  -1   5   1       73.57       65.66     10.31 o 
   0   5   1        1.07       11.18     10.09 o 
   1   5   1       73.57       75.92      6.01 o 
   2   5   1      145.09      141.16      6.28 o 
   3   5   1       68.73       63.37      8.14 o 
   4   5   1       88.36       78.43     11.00 o 
   5   5   1       33.59       27.04     11.89 o 
   6   5   1        1.88       11.95     14.07 o 
  -5   6   1        5.43        7.04     11.48 o 
  -4   6   1       10.34       16.75      9.97 o 
  -3   6   1       22.92       49.11     24.86 o 
  -2   6   1       17.74       16.37     10.63 o 
  -1   6   1      136.72      120.41     12.41 o 
   0   6   1      106.43      115.44     12.22 o 
   1   6   1      136.72      108.85     13.40 o 
   2   6   1       17.71       19.83      4.74 o 
   3   6   1       22.92       48.43     24.61 o 
   4   6   1       10.34        8.98      9.57 o 
   5   6   1        5.42        9.33     11.72 o 
  -4   7   1        3.18       38.35     21.14 o 
  -3   7   1       10.13       15.17     11.11 o 
  -2   7   1       28.15       23.28     11.97 o 
  -1   7   1        3.30        0.00     11.56 o 
   0   7   1       11.98       10.35     11.53 o 
   1   7   1        3.29        0.00     12.03 o 
   2   7   1       28.16       24.33     12.20 o 
   3   7   1       10.14       33.98     13.58 o 
   4   7   1        3.17       60.24     21.05 o 
  -3   8   1        1.63        0.99     12.80 o 
  -2   8   1        1.97        0.00     26.33 o 
  -1   8   1        0.13        0.00     12.45 o 
   0   8   1       10.25       15.01     12.27 o 
   1   8   1        0.13       11.34     19.65 o 
   2   8   1        1.96        0.00     13.20 o 
   3   8   1        1.63        3.08     12.75 o 
  -1   9   1        5.66       11.21     21.99 o 
   0   9   1        0.48        0.00     13.06 o 
   1   9   1        5.66        8.25     13.47 o 
   1   0   2     1613.65     1581.06     11.20 o 
   2   0   2      516.51      456.11      9.41 o 
   3   0   2      226.05      239.99      5.35 o 
   4   0   2        7.87        1.37      6.77 o 
   5   0   2      381.41      367.04     10.30 o 
   6   0   2      154.49      147.69     11.80 o 
   7   0   2        1.76        0.00     14.10 o 
  -7   1   2        0.87       12.02     12.27 o 
  -6   1   2        6.04        4.51      8.07 o 
  -5   1   2       26.11       24.27      8.65 o 
  -4   1   2       18.11       10.15      5.91 o 
  -3   1   2      237.41      230.96     11.43 o 
  -2   1   2      501.23      485.21     11.81 o 
  -1   1   2     3955.78     3781.38     59.05 o 
   0   1   2     4039.18     4125.13     59.83 o 
   1   1   2     3955.98     3885.71     45.34 o 
   2   1   2      500.92      475.07     10.31 o 
   3   1   2      237.52      244.49      5.12 o 
   4   1   2       18.09       14.61      5.38 o 
   5   1   2       26.11       22.59      6.37 o 
   6   1   2        6.04       12.39     13.18 o 
   7   1   2        0.87        7.37     12.23 o 
  -7   2   2       21.63       27.63     12.18 o 
  -6   2   2       36.23       23.92      8.61 o 
  -5   2   2       20.86       14.29      8.59 o 
  -4   2   2        9.84       21.78      7.86 o 
  -3   2   2      301.90      317.87      6.08 o 
  -2   2   2      517.13      552.39      7.21 o 
  -1   2   2     1259.35     1207.28     20.94 o 
   0   2   2     2705.61     2719.44     12.92 o 
   1   2   2     1258.66     1263.07     16.19 o 
   2   2   2      516.99      561.45     10.30 o 
   3   2   2      301.88      320.27      8.01 o 
   4   2   2        9.86       20.46      5.68 o 
   5   2   2       20.85       14.23      7.27 o 
   6   2   2       36.27       32.38      7.71 o 
   7   2   2       21.62       14.57     18.14 o 
  -7   3   2        5.96       14.16     11.49 o 
  -6   3   2       14.49       16.21      8.20 o 
  -5   3   2       48.25       60.23     10.74 o 
  -4   3   2       75.37       77.67     13.02 o 
  -3   3   2      109.55      104.76     12.88 o 
  -2   3   2       83.34       80.36      3.58 o 
  -1   3   2      246.37      227.86     13.76 o 
   0   3   2       76.30       78.38      8.07 o 
   1   3   2      246.49      235.16      7.69 o 
   2   3   2       83.32       83.54      7.07 o 
   3   3   2      109.62      112.65      9.69 o 
   4   3   2       75.35       54.86     14.11 o 
   5   3   2       48.25       51.81      8.13 o 
   6   3   2       14.49       18.64     12.27 o 
   7   3   2        5.95        6.80     18.32 o 
  -6   4   2        7.60       13.46      8.52 o 
  -5   4   2       37.54       47.04     10.49 o 
  -4   4   2      125.41      132.88      9.36 o 
  -3   4   2       82.20       98.85      7.51 o 
  -2   4   2        6.72        6.42      4.26 o 
  -1   4   2      170.06      175.78     11.50 o 
   0   4   2        6.72        0.48      8.49 o 
   1   4   2      169.97      175.62     13.08 o 
   2   4   2        6.70       12.29     10.99 o 
   4   4   2      125.48      119.80     14.23 o 
   5   4   2       37.55       28.24     12.53 o 
   6   4   2        7.59        4.51     14.83 o 
  -6   5   2        2.27       29.23     17.23 o 
  -5   5   2       21.96       39.60     13.64 o 
  -4   5   2       24.10       24.63      7.78 o 
  -3   5   2       25.97       25.04      9.45 o 
  -2   5   2       51.67       75.52     17.48 o 
  -1   5   2       51.14       42.86      4.70 o 
   0   5   2       33.29       36.96      6.64 o 
   1   5   2       51.07       50.82     10.96 o 
   2   5   2       51.66       75.84     22.47 o 
   3   5   2       25.96       19.85      8.20 o 
   4   5   2       24.10       11.11      9.80 o 
   5   5   2       21.96       21.78     11.25 o 
   6   5   2        2.27        3.61     12.39 o 
  -4   6   2       78.28       96.33     18.79 o 
  -3   6   2       26.51       29.28     12.56 o 
  -2   6   2       11.16       16.03     10.97 o 
  -1   6   2        8.84        0.00     11.34 o 
   0   6   2       22.62       46.20     11.87 o 
   1   6   2        8.83        2.06      2.20 o 
   2   6   2       11.17       15.95      5.19 o 
   3   6   2       26.50       17.16      6.86 o 
   4   6   2       78.24       61.20      9.95 o 
   5   6   2        5.99        3.43     11.25 o 
  -4   7   2        2.43       45.47     20.26 o 
  -3   7   2        1.01        2.23     11.58 o 
  -2   7   2       12.52        9.82     11.91 o 
  -1   7   2       37.74       38.34     13.04 o 
   0   7   2       95.36      120.63     12.41 o 
   1   7   2       37.73       11.25     12.45 o 
   2   7   2       12.52       16.82     12.17 o 
   3   7   2        1.01       27.10     23.88 o 
   4   7   2        2.42       67.66     20.56 o 
  -3   8   2        6.42        0.00     12.43 o 
  -2   8   2        1.80        0.00     33.36 o 
  -1   8   2        0.81        0.00     12.02 o 
   0   8   2       26.07       29.39     12.54 o 
   1   8   2        0.81        0.61     12.50 o 
   2   8   2        1.80        0.00     13.15 o 
   3   8   2        6.42        7.16     12.87 o 
  -1   9   2        0.39        0.00     13.06 o 
   0   9   2        0.02        2.71     13.19 o 
   1   9   2        0.38        4.39     20.76 o 
   1   0   3       87.95       85.27      6.41 o 
   2   0   3     1837.46     1796.23      7.92 o 
   3   0   3       50.11       61.36      7.25 o 
   4   0   3       87.54       83.44      7.98 o 
   5   0   3       18.89       19.91      8.71 o 
   6   0   3      186.87      194.92     12.92 o 
   7   0   3        2.28        9.12     12.71 o 
  -7   1   3        8.44       11.05     12.73 o 
  -6   1   3       24.72       22.17      9.11 o 
  -5   1   3       33.23       29.91      8.65 o 
  -4   1   3       10.33       10.65      6.45 o 
  -3   1   3       97.93      104.64      5.56 o 
  -2   1   3      215.21      229.51     10.24 o 
   0   1   3     1971.14     1802.37     12.29 o 
   1   1   3      321.47      351.33     13.47 o 
   3   1   3       97.82       97.23      4.12 o 
   4   1   3       10.31       11.53      4.97 o 
   5   1   3       33.27       28.03      7.50 o 
   6   1   3       24.73       21.89      9.95 o 
   7   1   3        8.44       14.33     18.87 o 
  -7   2   3        0.14       17.82     12.81 o 
  -6   2   3       24.22       27.86      8.27 o 
  -5   2   3       16.65       19.37      8.09 o 
  -4   2   3       22.41       42.72      9.45 o 
  -3   2   3      173.15      165.83      5.37 o 
  -2   2   3      182.24      180.83      5.52 o 
  -1   2   3      514.54      500.43      7.02 o 
   0   2   3      835.37      826.57     72.33 o 
   1   2   3      514.67      522.02     22.25 o 
   2   2   3      182.16      196.58      7.90 o 
   3   2   3      173.20      168.10      9.29 o 
   4   2   3       22.42       37.35      5.02 o 
   5   2   3       16.63       12.25      7.22 o 
   6   2   3       24.22       21.17     13.14 o 
   7   2   3        0.14        0.00     18.23 o 
  -7   3   3        0.35       16.78     18.35 o 
  -6   3   3       13.89       11.88      8.87 o 
  -5   3   3       36.18       50.77      9.53 o 
  -4   3   3      112.35      117.50     10.50 o 
  -3   3   3       24.26       20.21      9.93 o 
  -2   3   3      702.94      712.70      8.98 o 
  -1   3   3      619.07      619.85     10.78 o 
   0   3   3      120.98      118.26     13.99 o 
   1   3   3      619.19      637.55     12.60 o 
   2   3   3      702.63      727.09      9.31 o 
   3   3   3       24.28       24.11      8.43 o 
   5   3   3       36.22       42.79     10.64 o 
   6   3   3       13.89        6.37     16.43 o 
   7   3   3        0.36        1.95     17.97 o 
  -6   4   3        2.90       22.98      9.19 o 
  -5   4   3        7.38        4.66     10.32 o 
  -4   4   3        2.10        6.03      8.86 o 
  -3   4   3       14.55       12.78      6.41 o 
  -2   4   3      158.85      188.39     10.11 o 
  -1   4   3       70.91       63.93      8.47 o 
   0   4   3      108.04      145.05     14.38 o 
   1   4   3       70.85       73.15      9.39 o 
   2   4   3      158.72      181.57      8.82 o 
   3   4   3       14.57       14.65     10.73 o 
   5   4   3        7.38        0.00     13.61 o 
   6   4   3        2.89        4.83     13.23 o 
  -6   5   3       13.12       52.79     16.09 o 
  -5   5   3       34.88       66.62     15.53 o 
  -4   5   3       20.11       29.66     11.51 o 
  -3   5   3       65.61       76.03     10.30 o 
  -2   5   3       22.88       28.76     12.04 o 
  -1   5   3       12.12       11.87      4.71 o 
   0   5   3        4.79        0.91     11.16 o 
   1   5   3       12.14       16.38     10.70 o 
   2   5   3       22.84       20.12     15.82 o 
   3   5   3       65.64       95.08     16.29 o 
   4   5   3       20.11       14.77     10.99 o 
   5   5   3       34.85       27.54     11.63 o 
   6   5   3       13.12       13.87     13.55 o 
  -4   6   3       15.58       82.69     20.24 o 
  -3   6   3       56.00       67.11     11.21 o 
  -2   6   3        4.27        1.22     10.24 o 
  -1   6   3       25.99       13.77     12.01 o 
   0   6   3       27.68       26.08      5.00 o 
   1   6   3       25.98       15.43     12.23 o 
   2   6   3        4.28       22.89     22.45 o 
   3   6   3       56.01       48.37      7.35 o 
   4   6   3       15.59       11.05      9.36 o 
   5   6   3        3.05        2.76     10.76 o 
  -4   7   3        1.10       30.27     19.94 o 
  -3   7   3       10.98       17.58     10.93 o 
  -2   7   3       50.00       47.96     11.52 o 
  -1   7   3       27.74       26.15     11.79 o 
   0   7   3       45.11       50.75     11.98 o 
   1   7   3       27.72        9.99     12.42 o 
   2   7   3       50.00       41.30     12.22 o 
   3   7   3       10.98       28.92     17.15 o 
   4   7   3        1.10       67.60     20.29 o 
  -3   8   3       22.72       13.74     12.83 o 
  -2   8   3       17.39       12.73     12.52 o 
  -1   8   3        0.29        0.00     11.83 o 
   0   8   3        0.00        0.88     12.20 o 
   1   8   3        0.29        0.48     14.10 o 
   2   8   3       17.38       13.94     21.82 o 
   3   8   3       22.72       29.19     17.24 o 
  -1   9   3        1.62        1.15     13.02 o 
   0   9   3        2.42        0.00     13.27 o 
   1   9   3        1.61        0.00     13.40 o 
   0   0   4       58.05       60.32      2.75 o 
   1   0   4     4253.55     3958.96     69.49 o 
   2   0   4        1.20        1.84      5.12 o 
   3   0   4        2.57        3.64      7.78 o 
   4   0   4        3.88        0.27      8.59 o 
   5   0   4        8.29        7.28      9.36 o 
   6   0   4      129.57      117.82     12.29 o 
   7   0   4        0.11       13.03     22.04 o 
  -7   1   4        5.85        3.15     10.82 o 
  -6   1   4       53.79       49.04      9.44 o 
  -5   1   4       36.10       27.97      9.59 o 
  -4   1   4      179.86      175.82      9.41 o 
  -3   1   4      131.38      137.28      6.16 o 
   0   1   4      639.00      629.49     10.25 o 
   1   1   4     3285.57     3256.66     22.93 o 
   2   1   4        3.46        0.00      7.91 o 
   3   1   4      131.42      124.88      4.57 o 
   4   1   4      179.78      161.91      8.26 o 
   5   1   4       36.15       44.30      7.89 o 
   6   1   4       53.81       34.11     17.65 o 
   7   1   4        5.85        0.29     17.88 o 
  -7   2   4       10.28        5.91     11.04 o 
  -6   2   4       17.71       14.59      9.12 o 
  -5   2   4       97.02      109.98      9.47 o 
  -4   2   4      188.45      198.52      8.20 o 
  -3   2   4      349.37      394.00     12.66 o 
  -2   2   4       17.86       27.25      7.15 o 
  -1   2   4      647.59      695.24     12.42 o 
   0   2   4      866.48      797.60     12.75 o 
   1   2   4      648.04      661.28     32.27 o 
   2   2   4       17.84       19.38      5.61 o 
   3   2   4      349.49      392.61     10.12 o 
   4   2   4      188.48      172.41      6.56 o 
   5   2   4       96.99      105.72      9.02 o 
   6   2   4       17.69        3.37     18.23 o 
   7   2   4       10.27       11.98     17.74 o 
  -7   3   4        3.54       14.30     16.57 o 
  -6   3   4        3.54        0.00      9.87 o 
  -5   3   4       41.78       57.50     10.63 o 
  -4   3   4       22.98       38.71     14.67 o 
  -3   3   4      224.46      243.40      9.76 o 
  -2   3   4      305.25      311.27     11.56 o 
  -1   3   4      422.72      435.39     17.17 o 
   0   3   4       12.85       13.54      7.87 o 
   1   3   4      422.70      446.86      6.66 o 
   2   3   4      305.23      307.91      7.66 o 
   3   3   4      224.51      243.84      9.87 o 
   5   3   4       41.76       42.23      8.96 o 
   6   3   4        3.53        0.00     16.60 o 
   7   3   4        3.53        0.58     17.82 o 
  -6   4   4        3.38       17.10     12.81 o 
  -5   4   4       85.24       80.92     12.51 o 
  -4   4   4      100.60      100.43     12.74 o 
  -3   4   4      107.07      113.42     10.10 o 
  -2   4   4      229.35      223.62     13.53 o 
  -1   4   4      162.85      145.75      3.90 o 
   0   4   4       22.73       19.75      9.31 o 
   1   4   4      162.87      161.55      8.53 o 
   2   4   4      229.30      188.36     26.89 o 
   3   4   4      107.06      102.45     10.33 o 
   5   4   4       85.22       71.41     14.81 o 
   6   4   4        3.38        0.00     12.36 o 
  -6   5   4        4.76       23.21     15.47 o 
  -5   5   4        4.92       12.76     11.98 o 
  -4   5   4       16.47       18.52     11.28 o 
  -3   5   4      179.82      181.85      9.57 o 
  -2   5   4      356.79      373.69      6.01 o 
  -1   5   4       30.23       26.60      6.29 o 
   0   5   4        0.04        0.00     10.34 o 
   1   5   4       30.25       35.04     11.03 o 
   2   5   4      356.71      369.33     12.01 o 
   3   5   4      179.85      196.87     17.52 o 
   5   5   4        4.93        0.00     12.59 o 
   6   5   4        4.74        0.00     13.49 o 
  -5   6   4        1.93       82.83     20.09 o 
  -4   6   4        0.87       67.65     18.72 o 
  -3   6   4       41.52       38.79     12.59 o 
  -2   6   4       28.61       27.54     10.87 o 
  -1   6   4       69.53       54.96     11.64 o 
   0   6   4       18.38       15.87     11.27 o 
   1   6   4       69.58       46.05     12.65 o 
   2   6   4       28.62       29.69     17.01 o 
   3   6   4       41.51       25.50     14.95 o 
   4   6   4        0.86        0.81      9.94 o 
   5   6   4        1.94        6.98     11.11 o 
  -4   7   4        4.05       32.19     21.34 o 
  -3   7   4       54.56       47.42     11.22 o 
  -2   7   4        8.65        0.00     19.25 o 
  -1   7   4       36.43       20.47     13.99 o 
   0   7   4       96.97      115.65     12.15 o 
   1   7   4       36.43       25.63     16.92 o 
   2   7   4        8.63        8.05     12.18 o 
   3   7   4       54.55       70.44     12.57 o 
   4   7   4        4.04       95.48     20.18 o 
  -3   8   4        5.71        1.90     22.26 o 
  -2   8   4       15.72        4.45     14.47 o 
  -1   8   4       12.63        8.46     11.58 o 
   0   8   4       53.35       52.57     12.28 o 
   1   8   4       12.64        9.65     12.77 o 
   2   8   4       15.73       11.43     13.69 o 
   3   8   4        5.71       10.50     13.07 o 
  -1   9   4        0.03        0.00     12.96 o 
   0   9   4        2.65        0.00     13.11 o 
   1   9   4        0.03       10.51     13.29 o 
   1   0   5     2860.66     2807.17     18.45 o 
   2   0   5       55.30       56.16     10.36 o 
   3   0   5      299.03      320.14     13.18 o 
   4   0   5       28.36       42.89     11.34 o 
   5   0   5       10.16        8.20     14.19 o 
   6   0   5       24.00        7.53     12.02 o 
   7   0   5       26.03       22.56     21.08 o 
  -7   1   5        5.67        0.00     11.45 o 
  -6   1   5       21.49       19.70     11.11 o 
  -5   1   5       74.94       51.69     13.85 o 
  -4   1   5      126.49      125.06     13.97 o 
  -3   1   5      791.83      818.80     10.43 o 
  -1   1   5     2686.02     2510.76     17.38 o 
   0   1   5     4958.93     4610.45     75.05 o 
   1   1   5     2685.45     2614.33     85.04 o 
   2   1   5      163.63      184.43      7.12 o 
   3   1   5      791.62      806.05     13.57 o 
   4   1   5      126.57      125.20      8.09 o 
   5   1   5       74.91       91.28      9.13 o 
   6   1   5       21.54       12.53     20.27 o 
   7   1   5        5.68        0.00     15.32 o 
  -7   2   5        3.66        5.64     11.74 o 
  -6   2   5       16.24       10.33     11.21 o 
  -5   2   5      205.65      177.74     51.06 o 
  -4   2   5       55.99       93.02     12.68 o 
  -2   2   5       21.94       27.95      8.06 o 
  -1   2   5      207.05      204.38      5.05 o 
   0   2   5      338.96      300.37     11.20 o 
   1   2   5      207.01      198.90     11.84 o 
   2   2   5       22.00       23.02      3.92 o 
   3   2   5      358.06      329.20      9.45 o 
   4   2   5       55.99       55.81      5.66 o 
   5   2   5      205.69      189.08      6.75 o 
   6   2   5       16.26       20.24     19.25 o 
   7   2   5        3.66        0.00     16.19 o 
  -7   3   5        0.75       10.00     18.43 o 
  -6   3   5        5.52        6.75      9.81 o 
  -5   3   5        0.29        4.52     11.89 o 
  -4   3   5       48.73       38.27     11.90 o 
  -2   3   5       54.79       54.33      6.47 o 
  -1   3   5      341.06      352.29      7.45 o 
   0   3   5      287.63      276.65      7.89 o 
   1   3   5      341.08      331.74     17.55 o 
   2   3   5       54.75       52.49      7.27 o 
   3   3   5       71.90       71.77      8.79 o 
   4   3   5       48.78       45.05     10.32 o 
   5   3   5        0.30        4.22      7.79 o 
   6   3   5        5.55        0.00     13.67 o 
   7   3   5        0.75        0.00     18.35 o 
  -6   4   5       20.95       33.11     10.45 o 
  -5   4   5       15.05        5.76     15.56 o 
  -4   4   5       27.28       23.44     10.41 o 
  -3   4   5        2.66        0.00     10.67 o 
  -2   4   5      379.91      403.14     11.95 o 
  -1   4   5      107.69       96.81      7.95 o 
   0   4   5        2.97        0.09      8.56 o 
   1   4   5      107.73      104.28     14.26 o 
   2   4   5      379.89      383.76     10.04 o 
   3   4   5        2.65        5.41      9.71 o 
   6   4   5       20.95       15.18     15.12 o 
  -6   5   5        0.59       19.33     11.93 o 
  -5   5   5        0.88       10.67     14.60 o 
  -4   5   5       29.66       38.24     11.22 o 
  -3   5   5      118.05      112.97      8.73 o 
  -2   5   5      121.44      130.13      5.57 o 
  -1   5   5      234.08      255.81     29.11 o 
   0   5   5        6.87        0.00     13.05 o 
   1   5   5      234.00      213.37     25.56 o 
   2   5   5      121.42      144.53     10.38 o 
   3   5   5      118.16      130.94     17.23 o 
   5   5   5        0.88        0.00     12.97 o 
   6   5   5        0.59        0.00     10.58 o 
  -5   6   5       10.47       25.73     13.37 o 
  -4   6   5        8.25       27.02     20.37 o 
  -3   6   5        3.99        9.33      9.96 o 
  -2   6   5      181.85      161.40     18.68 o 
  -1   6   5       16.06       11.63      5.18 o 
   0   6   5       36.92       58.68     11.91 o 
   1   6   5       16.08        7.44     12.29 o 
   2   6   5      181.87      206.13     36.27 o 
   3   6   5        4.00        5.58     15.55 o 
   5   6   5       10.46        8.08     11.63 o 
  -4   7   5        7.30       20.96     21.63 o 
  -3   7   5        4.25        3.60     10.87 o 
  -2   7   5       32.11       20.28     14.61 o 
  -1   7   5        3.64       11.27     10.90 o 
   0   7   5        9.02       18.49     11.63 o 
   1   7   5        3.64        0.00     12.56 o 
   2   7   5       32.10       38.50     12.52 o 
   3   7   5        4.25       26.93     18.06 o 
  -3   8   5        6.71        0.00     25.16 o 
  -2   8   5        5.69       14.00     11.56 o 
  -1   8   5       13.99       19.35     11.50 o 
   0   8   5       31.67       24.45     12.36 o 
   1   8   5       13.99        0.00     12.71 o 
   2   8   5        5.69        0.00     13.39 o 
   3   8   5        6.71        7.02     13.23 o 
  -1   9   5        5.37        0.00     12.95 o 
   0   9   5        2.53        0.00     13.27 o 
   1   9   5        5.37       11.17     13.41 o 
   0   0   6     9932.63    10379.08    128.99 o 
   1   0   6     1257.41     1287.99      7.89 o 
   2   0   6      529.09      452.84     13.50 o 
   3   0   6      104.58       97.44     11.96 o 
   4   0   6       27.41       40.62     12.88 o 
   5   0   6       18.28       21.05     14.48 o 
   6   0   6       34.85       37.60     12.33 o 
   7   0   6       24.20       31.08     17.91 o 
  -7   1   6        0.48        0.00     12.66 o 
  -6   1   6       24.67       23.11     10.79 o 
  -5   1   6      103.20       89.96     15.16 o 
  -4   1   6      101.83       79.87     13.62 o 
  -3   1   6       84.06       69.20      7.69 o 
  -1   1   6     2748.17     2803.99     17.75 o 
   0   1   6     3033.73     3092.91     24.45 o 
   1   1   6     2748.33     2737.19     30.45 o 
   2   1   6      381.23      370.70      7.19 o 
   3   1   6       83.94       93.19      8.25 o 
   4   1   6      101.84      104.32      6.67 o 
   5   1   6      103.21      121.76      8.87 o 
   6   1   6       24.65        9.94     20.85 o 
   7   1   6        0.48       11.95     15.90 o 
  -7   2   6        8.47        9.34     12.40 o 
  -6   2   6       28.96        0.90     12.00 o 
  -5   2   6       20.98       13.96     10.58 o 
  -2   2   6      200.12      222.74      9.85 o 
  -1   2   6      315.72      338.56     18.50 o 
   0   2   6      173.79      129.86     11.81 o 
   1   2   6      315.67      297.43     12.15 o 
   2   2   6      200.06      217.87      5.45 o 
   3   2   6       26.04       21.19      5.16 o 
   4   2   6        1.25        0.00      5.15 o 
   5   2   6       21.03       10.79      4.93 o 
   6   2   6       28.94        9.57     18.44 o 
   7   2   6        8.48        3.90     14.60 o 
  -7   3   6        2.46        0.00     12.83 o 
  -6   3   6       22.36       13.55     10.69 o 
  -5   3   6       41.62       48.89     12.74 o 
  -2   3   6      247.20      255.96     11.37 o 
  -1   3   6      366.60      394.43     18.41 o 
   0   3   6       99.83      104.45     14.83 o 
   1   3   6      366.30      358.27     12.10 o 
   2   3   6      247.31      238.90     13.36 o 
   3   3   6       48.77       38.01      8.26 o 
   4   3   6      117.56      127.25     10.91 o 
   5   3   6       41.62       29.98      7.53 o 
   6   3   6       22.34        7.79     12.36 o 
   7   3   6        2.46        0.00     17.97 o 
  -6   4   6        3.08       11.00     12.37 o 
  -5   4   6       19.98       10.85     11.51 o 
  -4   4   6      180.70      174.53     13.36 o 
  -3   4   6       28.44       26.75     11.49 o 
  -2   4   6       60.31       59.77      6.07 o 
  -1   4   6      199.98      203.55      8.43 o 
   0   4   6       26.30       20.88      8.13 o 
   1   4   6      199.86      207.02     18.25 o 
   2   4   6       60.37       52.83      8.26 o 
   3   4   6       28.45       46.96     10.27 o 
   4   4   6      180.81      163.33     11.24 o 
   6   4   6        3.07        0.00     15.58 o 
  -6   5   6        6.70       20.73     12.68 o 
  -5   5   6       20.89       31.08     12.18 o 
  -4   5   6       85.29      101.61     31.21 o 
  -3   5   6      161.64      152.90      9.21 o 
  -2   5   6       28.54       27.11      4.75 o 
  -1   5   6       34.15       24.80      5.34 o 
   0   5   6       57.48       42.76     10.60 o 
   1   5   6       34.08       28.24     11.26 o 
   2   5   6       28.55       57.85     13.97 o 
   3   5   6      161.61      158.75     10.86 o 
   6   5   6        6.70        0.00     12.65 o 
  -5   6   6        9.56       87.81     21.75 o 
  -4   6   6       14.94       22.88     20.93 o 
  -3   6   6        7.05        8.66      8.12 o 
  -2   6   6      179.08      166.86      6.92 o 
  -1   6   6       44.67       41.95      5.92 o 
   0   6   6       34.52       30.99     12.09 o 
   1   6   6       44.65       26.31     12.24 o 
   2   6   6      179.11      235.08     24.32 o 
   3   6   6        7.05       18.20     16.98 o 
   5   6   6        9.56        0.00     10.58 o 
  -4   7   6        6.96        3.66     20.79 o 
  -3   7   6       47.95       49.67     18.48 o 
  -2   7   6       11.86        0.00     10.47 o 
  -1   7   6        3.24        4.97     10.48 o 
   0   7   6       13.46       17.23     11.32 o 
   1   7   6        3.25        0.00     12.20 o 
   2   7   6       11.86       20.96     14.80 o 
   3   7   6       47.95       62.71     12.64 o 
  -3   8   6        8.83        0.00     23.35 o 
  -2   8   6       14.30       24.91     15.83 o 
  -1   8   6       11.73        6.84     10.91 o 
   0   8   6       28.98       28.12     13.67 o 
   1   8   6       11.74        0.00     13.32 o 
   2   8   6       14.31        0.51     13.71 o 
   3   8   6        8.84       18.07     13.50 o 
   0   9   6        0.28        0.00     13.44 o 
   1   0   7       17.56       19.16      5.29 o 
   2   0   7      697.50      687.85     12.85 o 
   3   0   7      169.50      175.37     12.73 o 
   4   0   7        9.73        4.71     14.39 o 
   5   0   7        2.44        0.00     14.10 o 
   6   0   7       85.39      106.05     15.91 o 
   7   0   7        4.16        7.24     17.76 o 
  -7   1   7        4.20        0.00     13.08 o 
  -6   1   7       25.55       30.93     10.65 o 
  -5   1   7       16.41        0.00     13.52 o 
  -4   1   7      170.10      153.74     13.51 o 
  -3   1   7      556.07      628.22     16.08 o 
  -1   1   7      851.90      745.61     13.49 o 
   0   1   7     1214.69     1143.64     16.12 o 
   1   1   7      851.64      862.81      8.70 o 
   2   1   7      262.20      258.15      7.71 o 
   3   1   7      555.92      629.65     15.11 o 
   4   1   7      170.12      171.84      8.52 o 
   5   1   7       16.41       38.88      7.73 o 
   7   1   7        4.19        0.00     21.17 o 
  -7   2   7        5.19        7.74     12.28 o 
  -6   2   7       11.33        0.00     12.04 o 
  -5   2   7        9.41       10.00     12.79 o 
  -2   2   7      160.61      208.12     12.64 o 
  -1   2   7      510.52      511.44     19.81 o 
   0   2   7        0.34        0.00     11.43 o 
   1   2   7      510.62      494.10     12.93 o 
   2   2   7      160.70      163.34      4.43 o 
   3   2   7       40.24       34.87     10.64 o 
   4   2   7       50.60       35.59      7.65 o 
   5   2   7        9.43        0.00      9.28 o 
   7   2   7        5.19        2.41     17.97 o 
  -6   3   7       11.75        6.10     10.85 o 
  -5   3   7        0.15       12.40     10.65 o 
  -2   3   7      140.23      137.26     13.68 o 
  -1   3   7       81.47       89.36     12.51 o 
   0   3   7      940.09      942.23     68.08 o 
   1   3   7       81.53       71.32     13.04 o 
   2   3   7      140.14      149.51      7.19 o 
   3   3   7        2.98        0.00      6.27 o 
   4   3   7      123.59      136.12     10.30 o 
  -6   4   7        0.33        8.05     10.45 o 
  -5   4   7       11.72        0.00     16.54 o 
  -4   4   7        4.84        0.00     11.89 o 
  -3   4   7       95.79      185.62     18.88 o 
  -2   4   7       45.04       48.02      5.39 o 
  -1   4   7      294.87      304.30     12.04 o 
   0   4   7      271.19      293.47     21.07 o 
   1   4   7      294.97      302.88     33.99 o 
   2   4   7       45.01       50.27      7.91 o 
   3   4   7       95.89      109.89     10.07 o 
   4   4   7        4.83        8.02      9.94 o 
   6   4   7        0.33        0.00     15.55 o 
  -6   5   7        1.71       23.63     12.23 o 
  -5   5   7       35.69       57.48     31.01 o 
  -4   5   7       25.48       57.66     36.78 o 
  -3   5   7       27.95       21.95      9.74 o 
  -2   5   7      113.27      111.15      6.47 o 
  -1   5   7       69.73       68.42     10.84 o 
   0   5   7       38.59       23.12     11.12 o 
   1   5   7       69.70       98.15     24.94 o 
   2   5   7      113.35      133.34     18.16 o 
   3   5   7       27.95       17.93      9.80 o 
   6   5   7        1.70        0.00     13.93 o 
  -5   6   7        9.30       41.55     22.07 o 
  -4   6   7        6.46       26.78     27.55 o 
  -3   6   7       60.76       60.61      8.60 o 
  -2   6   7       11.96       11.22      8.80 o 
  -1   6   7      190.46      189.08     12.47 o 
   0   6   7       51.21       42.17     11.59 o 
   1   6   7      190.52      178.28     12.39 o 
   2   6   7       11.96        8.55     15.88 o 
   3   6   7       60.77       68.29     16.93 o 
   5   6   7        9.29        8.61     11.22 o 
  -4   7   7        5.44       13.00     22.56 o 
  -2   7   7       18.06        4.83     16.01 o 
  -1   7   7        2.57        0.35     10.38 o 
   0   7   7       10.66       21.09     11.52 o 
   1   7   7        2.56        0.00     12.02 o 
   2   7   7       18.09       30.00     12.64 o 
   3   7   7       37.42       77.36     18.48 o 
  -3   8   7        6.22        0.00     22.91 o 
  -2   8   7       13.71       24.20     22.69 o 
  -1   8   7        3.22        4.75     10.89 o 
   0   8   7       57.48       68.69     22.28 o 
   1   8   7        3.23        0.00     19.52 o 
   2   8   7       13.71        6.29     13.45 o 
   3   8   7        6.21       21.26     13.72 o 
   0   9   7        4.11        0.00     13.33 o 
   0   0   8     1990.48     2036.80      7.60 o 
   1   0   8       24.96       27.72      4.60 o 
   2   0   8      350.96      333.11     12.23 o 
   3   0   8      108.52      103.00     12.37 o 
   4   0   8       12.59       15.03     12.47 o 
   5   0   8      257.08      268.95     15.61 o 
   6   0   8        1.22        0.00     16.17 o 
   7   0   8        0.50        2.35     23.32 o 
  -7   1   8       31.99       31.37     11.84 o 
  -6   1   8        3.07        4.97     15.29 o 
  -5   1   8       22.63       12.13     14.34 o 
  -4   1   8        2.27        1.60     12.53 o 
  -3   1   8       79.46       76.52     11.09 o 
  -1   1   8      460.99      507.87     11.73 o 
   0   1   8     3491.13     3497.59     26.24 o 
   1   1   8      461.05      444.70     15.43 o 
   2   1   8      118.47      123.03     12.05 o 
   3   1   8       79.47       70.44     11.11 o 
   4   1   8        2.26        0.00      5.46 o 
   5   1   8       22.69       48.79      6.60 o 
   7   1   8       32.00       13.26     21.26 o 
  -7   2   8        0.88        2.46     11.33 o 
  -6   2   8       10.47        0.00     12.56 o 
  -5   2   8       51.96       47.70     13.87 o 
  -4   2   8       47.83       75.30     14.57 o 
  -2   2   8       65.57       99.76     12.89 o 
   0   2   8      537.91      541.71     53.03 o 
   1   2   8      204.67      213.52     15.43 o 
   2   2   8       65.52       61.83      3.77 o 
   3   2   8       52.27       55.29      6.31 o 
   4   2   8       47.88       49.18      9.68 o 
   7   2   8        0.88        0.00     20.61 o 
  -6   3   8        6.11        1.28     10.90 o 
  -5   3   8       39.42       63.25     15.94 o 
  -3   3   8       44.81      138.76     15.82 o 
  -2   3   8        6.45       20.44     13.37 o 
  -1   3   8      311.17      311.20      6.24 o 
   0   3   8        1.71        0.00     13.29 o 
   1   3   8      311.07      323.07     14.93 o 
   2   3   8        6.46        6.74      4.56 o 
   3   3   8       44.81       41.30      7.33 o 
   4   3   8      239.28      229.30     10.60 o 
  -6   4   8       13.91       18.21     10.53 o 
  -5   4   8        3.91        2.85     16.72 o 
  -4   4   8      162.66      210.94     19.24 o 
  -3   4   8       36.31       54.76     17.48 o 
  -2   4   8       62.47       66.47     17.02 o 
  -1   4   8      329.21      344.67     23.18 o 
   0   4   8      110.35      107.26     12.53 o 
   1   4   8      328.95      330.12     33.12 o 
   2   4   8       62.49       62.25      8.97 o 
   3   4   8       36.27       38.04      9.80 o 
  -6   5   8        1.92       20.82     12.84 o 
  -5   5   8        7.15       45.64     40.04 o 
  -4   5   8       84.69      109.07     39.71 o 
  -3   5   8       11.10       25.30     15.10 o 
  -2   5   8       69.26       71.47     28.00 o 
  -1   5   8       77.05       77.31      8.51 o 
   0   5   8       12.24        6.14     10.35 o 
   1   5   8       77.00      104.70     26.15 o 
   2   5   8       69.32       48.98     17.92 o 
   3   5   8       11.09        9.74     17.45 o 
   6   5   8        1.91        0.00     14.19 o 
  -5   6   8        4.30       34.66     21.40 o 
  -4   6   8       48.56       47.17     20.44 o 
  -3   6   8       13.32       13.13      9.10 o 
  -2   6   8       24.61       23.78      6.36 o 
  -1   6   8        1.89        7.71     13.49 o 
   0   6   8        4.15        0.00     16.67 o 
   1   6   8        1.90        2.80     10.96 o 
   2   6   8       24.59       20.53     17.39 o 
   3   6   8       13.32       11.28     16.22 o 
  -4   7   8        2.58        0.00     22.82 o 
  -3   7   8       21.95        6.37     23.29 o 
  -2   7   8       43.10       50.12     10.19 o 
  -1   7   8       72.65       79.26     18.89 o 
   0   7   8        6.12       13.18     11.15 o 
   1   7   8       72.66       57.19     12.74 o 
   2   7   8       43.10       52.10     12.75 o 
   3   7   8       21.97       36.75     17.94 o 
  -2   8   8       20.33       50.30     21.46 o 
  -1   8   8       13.07       19.25     11.26 o 
   0   8   8        0.58        1.27     11.37 o 
   1   8   8       13.10        0.00     17.08 o 
   2   8   8       20.32       17.48     16.57 o 
   3   8   8        0.90       21.18     14.27 o 
   1   0   9      398.51      405.16      4.42 o 
   2   0   9      427.18      419.34     12.62 o 
   3   0   9       11.99        0.00     13.81 o 
   4   0   9       22.69       16.31     15.64 o 
   5   0   9        1.30        0.00     15.35 o 
   6   0   9       23.18        8.78     15.53 o 
   7   0   9        0.21        0.00     19.54 o 
  -7   1   9        4.75        0.00     13.41 o 
  -6   1   9       12.48       19.77     14.31 o 
  -5   1   9       29.31       22.16     15.79 o 
  -4   1   9       27.36       18.93     13.96 o 
  -3   1   9      135.50      140.39     14.85 o 
  -2   1   9      407.95      420.01     10.31 o 
  -1   1   9      488.47      508.53     18.88 o 
   0   1   9      268.17      282.91      7.86 o 
   1   1   9      488.39      473.60     11.05 o 
   2   1   9      407.66      411.30     14.37 o 
   3   1   9      135.40      141.99     14.12 o 
   4   1   9       27.39       19.84      4.98 o 
   5   1   9       29.32       14.80     15.73 o 
   7   1   9        4.76        0.00     16.11 o 
  -7   2   9        9.58       11.58     13.33 o 
  -6   2   9       10.11        0.00     16.31 o 
  -5   2   9        8.61        6.31     14.62 o 
  -4   2   9       90.42      115.44     16.55 o 
  -2   2   9      418.29      426.23     14.48 o 
  -1   2   9       59.90       75.18     12.02 o 
   0   2   9      370.43      373.54      6.56 o 
   1   2   9       60.02       69.12      6.17 o 
   2   2   9      418.14      393.12      3.94 o 
   3   2   9       69.65       68.04      6.31 o 
   4   2   9       90.44      107.23      9.51 o 
   7   2   9        9.58        5.18     15.26 o 
  -6   3   9        1.66        0.00     10.79 o 
  -5   3   9       38.08       47.75     14.16 o 
  -3   3   9       38.87      105.45     17.48 o 
  -2   3   9      170.12      129.43     15.58 o 
  -1   3   9       22.31       24.01      7.86 o 
   0   3   9        6.57        0.00     12.94 o 
   1   3   9       22.27       23.32     11.69 o 
   2   3   9      170.04      185.28      4.54 o 
   3   3   9       38.85       46.74      7.21 o 
   4   3   9       90.03       82.15      9.11 o 
  -6   4   9        0.56       11.22     14.57 o 
  -5   4   9       31.87       23.38     14.42 o 
  -4   4   9       44.89      134.21     19.05 o 
  -3   4   9       64.06      104.31     19.95 o 
  -2   4   9      151.99      143.39     20.67 o 
  -1   4   9       12.77       17.32      6.16 o 
   0   4   9        7.52        8.96      8.07 o 
   1   4   9       12.75        3.98     15.47 o 
   2   4   9      151.91      150.89      7.55 o 
   3   4   9       64.04       74.03     10.24 o 
  -5   5   9        2.38       35.87     50.94 o 
  -4   5   9       24.39       36.83     23.31 o 
  -3   5   9      134.75      150.96     20.86 o 
  -2   5   9       68.13       68.27      8.58 o 
  -1   5   9       20.46       23.54     14.84 o 
   0   5   9       44.55       44.87     10.22 o 
   1   5   9       20.47       17.18      6.53 o 
   2   5   9       68.13       71.26     16.43 o 
   3   5   9      134.69      159.46     18.77 o 
  -5   6   9       10.90       32.83     23.14 o 
  -4   6   9        7.28        5.09     20.24 o 
  -3   6   9        0.95        0.00     21.34 o 
  -2   6   9      145.25      161.18     16.92 o 
  -1   6   9       27.99       26.90      8.69 o 
   0   6   9       22.97       11.45     10.74 o 
   1   6   9       27.99       31.61     10.98 o 
   2   6   9      145.36      155.62     19.90 o 
   3   6   9        0.95        0.00     17.94 o 
  -4   7   9        3.81        0.00     23.08 o 
  -3   7   9       96.17       69.11     24.09 o 
  -2   7   9       37.74       48.55     18.95 o 
  -1   7   9        5.91        6.22      9.47 o 
   0   7   9       50.11       61.22     16.27 o 
   1   7   9        5.90        5.81     12.08 o 
   2   7   9       37.74       53.51     21.43 o 
   3   7   9       96.14       79.62     13.02 o 
  -3   8   9        5.65        7.85     23.78 o 
  -2   8   9       24.41       17.50     20.64 o 
  -1   8   9        6.87        6.98     10.62 o 
   0   8   9        1.54        2.96     11.13 o 
   1   8   9        6.87        0.00     18.90 o 
   2   8   9       24.43       17.67     13.65 o 
   3   8   9        5.66       11.69     14.31 o 
   0   0  10      661.26      700.00      7.18 o 
   1   0  10        3.58        5.73      3.25 o 
   2   0  10        0.41        2.61      4.44 o 
   3   0  10       90.25      123.20     15.57 o 
   4   0  10       35.45       20.36     15.73 o 
   5   0  10        1.53        0.00     14.13 o 
   6   0  10        1.13        0.00     16.28 o 
   7   0  10        2.29        0.00     21.75 o 
  -7   1  10        4.51        0.00     12.71 o 
  -6   1  10       20.46       17.42     16.08 o 
  -5   1  10       47.24       30.39     16.08 o 
  -4   1  10        9.60        5.03     15.93 o 
  -3   1  10       39.40       41.36     11.49 o 
  -2   1  10       83.04       92.99      7.56 o 
  -1   1  10      522.87      438.13     30.54 o 
   0   1  10      141.20      150.84      5.54 o 
   1   1  10      522.79      500.52      6.82 o 
   2   1  10       82.98       73.44      4.38 o 
   3   1  10       39.39       23.21     13.99 o 
   4   1  10        9.59        4.27      4.64 o 
   5   1  10       47.27       35.92     14.02 o 
  -6   2  10       10.18        0.00     17.10 o 
  -5   2  10       50.76       40.60     16.05 o 
  -4   2  10       63.59       72.11     16.58 o 
  -3   2  10       24.19       91.02     13.73 o 
  -2   2  10      211.52      151.72     13.72 o 
  -1   2  10      388.17      397.08      8.50 o 
   0   2  10      406.86      379.24     20.27 o 
   1   2  10      388.38      381.25      6.48 o 
   2   2  10      211.56      207.42      5.19 o 
   3   2  10       24.21       14.48      5.35 o 
   4   2  10       63.62       56.05      8.55 o 
  -6   3  10        0.81        0.68     12.12 o 
  -5   3  10       13.12       41.87     16.86 o 
  -3   3  10      177.46      188.36     18.11 o 
  -2   3  10       37.90       18.38     15.70 o 
  -1   3  10      280.70      281.16     16.15 o 
   0   3  10       56.38       49.00      7.50 o 
   1   3  10      280.51      264.68     15.65 o 
   2   3  10       37.86       44.51      6.84 o 
   3   3  10      177.41      190.39      6.87 o 
   4   3  10       42.24       15.65      3.32 o 
  -6   4  10        5.51        8.21     13.44 o 
  -5   4  10       52.86      103.77     19.28 o 
  -4   4  10        9.57       73.33     17.79 o 
  -3   4  10        0.07       67.71     18.87 o 
  -2   4  10      178.87      133.60     20.38 o 
  -1   4  10        5.34        6.87      5.91 o 
   0   4  10      230.10      250.86     42.75 o 
   1   4  10        5.31        3.40     15.99 o 
   2   4  10      178.93      194.64     17.61 o 
   3   4  10        0.07        1.86      8.43 o 
  -5   5  10        0.64       38.00     61.64 o 
  -4   5  10       30.95       24.56     10.55 o 
  -3   5  10        1.93        0.00     20.15 o 
  -2   5  10       12.05        3.63     16.68 o 
  -1   5  10       15.61       14.92      8.58 o 
   0   5  10        2.15        1.18      9.84 o 
   1   5  10       15.58       21.69      5.46 o 
   2   5  10       12.03        5.03      7.28 o 
   3   5  10        1.93        0.03     16.49 o 
  -5   6  10        5.95       26.05     22.21 o 
  -4   6  10        7.66       23.35     22.33 o 
  -3   6  10       34.83       33.56     22.83 o 
  -2   6  10       84.04       82.57     18.83 o 
  -1   6  10      184.42      196.24     29.67 o 
   0   6  10        1.86        0.00     11.40 o 
   1   6  10      184.42      175.54     31.92 o 
   2   6  10       83.97       93.69     18.21 o 
   3   6  10       34.86       46.79     17.24 o 
  -4   7  10       24.96        7.88     24.63 o 
  -3   7  10       15.75        0.00     23.35 o 
  -2   7  10       14.61       10.79     19.34 o 
  -1   7  10       11.23        6.36      9.48 o 
   0   7  10       11.13       14.43     12.91 o 
   1   7  10       11.25       11.85     12.37 o 
   2   7  10       14.59       28.55     13.62 o 
   3   7  10       15.74       21.40     19.34 o 
  -2   8  10       10.99       11.46     21.84 o 
  -1   8  10       30.29       33.18     22.86 o 
   0   8  10        0.00        0.92     10.87 o 
   1   8  10       30.29       36.14     20.01 o 
   2   8  10       10.99        2.04     13.87 o 
   1   0  11       72.54       83.05      4.56 o 
   2   0  11      342.66      327.77     12.17 o 
   3   0  11        3.13        0.00     15.44 o 
   4   0  11       42.71       30.71     14.77 o 
   5   0  11        3.73        7.38     13.98 o 
   6   0  11        1.52        0.00     15.61 o 
  -7   1  11       18.74        8.52     13.90 o 
  -6   1  11       24.14       20.65     16.95 o 
  -5   1  11       10.31        0.61     16.40 o 
  -4   1  11       16.18       31.61     17.56 o 
  -3   1  11        3.68       43.58     14.41 o 
  -2   1  11       84.93       94.22     16.20 o 
  -1   1  11     1274.37     1273.88     10.47 o 
   0   1  11       96.23       89.06      3.43 o 
   1   1  11     1273.67     1241.34     10.15 o 
   2   1  11       85.02       79.47      3.13 o 
   4   1  11       16.19       11.05      3.91 o 
   5   1  11       10.30       10.53     17.21 o 
  -6   2  11        8.75        0.00     17.36 o 
  -5   2  11       75.85       62.65     15.68 o 
  -4   2  11       34.08       55.81     14.86 o 
  -3   2  11       49.25       63.75     15.01 o 
  -2   2  11      577.36      599.68     16.54 o 
  -1   2  11      601.51      580.99     15.86 o 
   0   2  11      565.64      558.04     12.18 o 
   1   2  11      601.59      557.36     13.78 o 
   2   2  11      577.02      582.52      7.34 o 
   3   2  11       49.23       48.31      4.71 o 
   4   2  11       34.15       35.83      7.97 o 
  -6   3  11        7.38        6.43     17.24 o 
  -5   3  11        2.88        8.75     14.62 o 
  -4   3  11       10.50       95.08     17.18 o 
  -3   3  11       35.06       37.72     17.65 o 
  -2   3  11       68.43       59.14     17.13 o 
  -1   3  11      226.41      215.79     11.80 o 
   0   3  11      137.86      138.18     11.44 o 
   1   3  11      226.49      234.09      9.40 o 
   2   3  11       68.34       58.44     14.84 o 
   3   3  11       35.07       28.12      5.12 o 
  -6   4  11        7.83       14.68     13.15 o 
  -5   4  11       12.25       66.28     13.11 o 
  -4   4  11        8.28       36.31     17.94 o 
  -3   4  11       44.75       34.38     18.82 o 
  -2   4  11       92.66       64.12     19.23 o 
  -1   4  11       78.18       83.35      5.77 o 
   0   4  11        0.86        9.32      7.67 o 
   1   4  11       78.14       80.96     15.24 o 
   2   4  11       92.54       93.92      8.02 o 
  -5   5  11        2.78        4.39     28.96 o 
  -4   5  11       14.37       28.70     20.15 o 
  -3   5  11       65.62       38.25     20.88 o 
  -2   5  11      185.32      186.88     19.34 o 
  -1   5  11       44.74       46.25      7.60 o 
   0   5  11        1.00        0.00      9.69 o 
   1   5  11       44.76       47.88      6.45 o 
   2   5  11      185.25      206.85     19.68 o 
   3   5  11       65.65       81.00     18.85 o 
  -5   6  11       10.55        0.00     22.50 o 
  -4   6  11       15.15        7.33     22.56 o 
  -3   6  11        4.60        0.00     22.01 o 
  -2   6  11       37.62       36.90      8.35 o 
  -1   6  11       17.73       19.67      7.99 o 
   0   6  11       66.37       39.08     10.30 o 
   1   6  11       17.74       28.38     12.04 o 
   2   6  11       37.64       21.64     17.07 o 
   3   6  11        4.59       14.22     18.90 o 
  -4   7  11        4.46        0.00     24.97 o 
  -3   7  11        9.56        0.00     23.35 o 
  -2   7  11       15.17       39.25     21.52 o 
  -1   7  11       21.14       22.76      9.18 o 
   0   7  11        0.01        1.52     20.24 o 
   1   7  11       21.13        5.48     13.32 o 
   2   7  11       15.17       50.18     19.95 o 
   3   7  11        9.57       22.39     18.64 o 
  -2   8  11        9.86       22.33     23.32 o 
  -1   8  11        7.96        0.00     22.04 o 
   0   8  11       12.21       15.81     11.18 o 
   1   8  11        7.95        0.00     24.67 o 
   2   8  11        9.85        2.67     13.95 o 
   0   0  12      441.24      438.52     10.24 o 
   1   0  12      130.77      122.36      3.48 o 
   2   0  12      115.29      116.91      3.65 o 
   3   0  12       14.50       35.85     22.27 o 
   4   0  12        0.45        0.00     14.71 o 
   5   0  12       75.24       81.27     16.67 o 
   6   0  12       66.39       73.29     18.53 o 
  -6   1  12       26.76       24.92     17.21 o 
  -5   1  12       19.14        0.23     16.84 o 
  -4   1  12       10.18       16.14     14.74 o 
  -3   1  12       20.56       10.76     14.16 o 
  -2   1  12      248.06      268.40     11.67 o 
  -1   1  12      950.24      963.11     14.01 o 
   0   1  12       38.60       42.99      3.76 o 
   1   1  12      950.40      968.45     20.09 o 
   2   1  12      247.95      231.95     12.06 o 
   3   1  12       20.55        8.14     12.91 o 
   4   1  12       10.19        6.13      3.23 o 
   5   1  12       19.14        3.52     13.84 o 
  -6   2  12        4.52        0.00     17.01 o 
  -5   2  12       35.12       33.27     15.47 o 
  -4   2  12       34.21       57.01     11.75 o 
  -3   2  12        4.34       20.53     15.58 o 
  -2   2  12       36.03       22.13     13.67 o 
  -1   2  12      237.05      203.72     12.74 o 
   0   2  12      448.15      486.57      7.57 o 
   1   2  12      237.11      245.50     13.06 o 
   2   2  12       36.07       33.07      5.38 o 
   3   2  12        4.35        5.79      3.14 o 
  -6   3  12        5.28        0.00     17.62 o 
  -5   3  12       43.27       71.41     12.89 o 
  -4   3  12      116.15      132.70     17.72 o 
  -3   3  12       14.67       14.48     17.16 o 
  -2   3  12        4.66        0.00     17.10 o 
  -1   3  12       66.31       73.31     14.84 o 
   0   3  12        6.77        0.98      7.34 o 
   1   3  12       66.30       62.22      8.26 o 
   2   3  12        4.65        0.00      5.76 o 
   3   3  12       14.68       14.68      4.42 o 
  -6   4  12        6.87       24.44     14.77 o 
  -5   4  12        1.04       35.87     12.36 o 
  -4   4  12       70.78       68.12     19.46 o 
  -3   4  12       70.56       59.11     20.19 o 
  -2   4  12       17.98        0.00     20.82 o 
  -1   4  12      115.48      124.68     12.05 o 
   0   4  12       81.72       96.00     14.12 o 
   1   4  12      115.54      108.04     17.31 o 
   2   4  12       18.02       21.20      7.92 o 
  -5   5  12        5.27        0.00     21.95 o 
  -4   5  12       11.50       16.63     20.82 o 
  -3   5  12        5.28        0.00     20.32 o 
  -2   5  12       69.90      127.81     19.02 o 
  -1   5  12       83.33       82.66      7.32 o 
   0   5  12       43.26       40.03      9.64 o 
   1   5  12       83.31       84.39     18.36 o 
   2   5  12       69.89       63.21     18.12 o 
  -4   6  12       13.23        3.46     22.53 o 
  -3   6  12        9.23        0.00     21.02 o 
  -2   6  12        8.07       22.59     19.42 o 
  -1   6  12        7.03        1.87      7.69 o 
   0   6  12       13.55        0.00      9.82 o 
   1   6  12        7.02       12.90     10.88 o 
   2   6  12        8.09        6.11     18.23 o 
   3   6  12        9.22        2.53     18.03 o 
  -3   7  12        4.79       33.99     21.75 o 
  -2   7  12        1.62        7.91     19.62 o 
  -1   7  12       15.70       19.28     21.40 o 
   0   7  12       13.31       24.09     10.18 o 
   1   7  12       15.68        3.27     12.18 o 
   2   7  12        1.63        9.51     12.15 o 
   3   7  12        4.80       14.22     20.00 o 
  -2   8  12       10.36       11.28     21.60 o 
  -1   8  12       18.66        0.00     21.20 o 
   0   8  12       38.04       14.25     21.84 o 
   1   8  12       18.67        9.77     12.84 o 
   2   8  12       10.38        7.69     13.54 o 
   1   0  13       79.57       82.06      3.51 o 
   2   0  13      259.03      292.16      8.60 o 
   3   0  13        5.70        8.98     11.09 o 
   4   0  13       75.93       65.59     16.29 o 
   5   0  13        5.77       15.06     16.92 o 
   6   0  13       22.57       12.15     17.77 o 
  -6   1  13        8.31       11.34     17.56 o 
  -5   1  13       22.56        2.53     16.55 o 
  -4   1  13      118.20       82.40     18.10 o 
  -3   1  13        9.07       12.90      9.16 o 
  -2   1  13      119.20      133.33     17.29 o 
  -1   1  13      198.87      188.70      7.18 o 
   0   1  13       20.53       20.73      3.80 o 
   1   1  13      198.83      189.08      7.79 o 
   2   1  13      119.05      113.48     12.78 o 
   3   1  13        9.06       16.37      7.66 o 
   4   1  13      118.32       93.31      2.82 o 
   5   1  13       22.55       32.19     17.36 o 
  -6   2  13        4.41        0.00     15.96 o 
  -5   2  13       22.85       17.39     17.62 o 
  -4   2  13       36.37       81.39     11.55 o 
  -3   2  13      118.71      149.36     10.98 o 
  -2   2  13      236.08      174.60     15.56 o 
  -1   2  13      678.53      699.82     15.41 o 
   0   2  13      230.26      226.61     12.13 o 
   1   2  13      678.10      670.23      7.84 o 
   2   2  13      236.23      232.95      6.96 o 
  -6   3  13        7.31       19.70     16.28 o 
  -5   3  13       42.02       71.02     35.09 o 
  -4   3  13       86.77       93.10     12.26 o 
  -3   3  13      143.94       98.34     19.03 o 
  -2   3  13        5.47        0.00     16.57 o 
  -1   3  13        3.55        5.35     13.72 o 
   0   3  13      116.32      132.32     16.38 o 
   1   3  13        3.54        2.45      7.21 o 
   2   3  13        5.45       10.65      6.25 o 
   3   3  13      143.98      112.68      5.30 o 
  -6   4  13        0.37        0.00     17.04 o 
  -5   4  13        6.07       39.05     13.00 o 
  -4   4  13        7.11       14.97     18.75 o 
  -3   4  13       28.56        0.00     19.40 o 
  -2   4  13       94.63      128.18     18.15 o 
  -1   4  13       78.33       79.00     23.37 o 
   0   4  13       49.75       58.62     19.21 o 
   1   4  13       78.33       83.52     18.59 o 
   2   4  13       94.54      115.17      9.17 o 
  -5   5  13       19.96       23.78     21.52 o 
  -4   5  13        0.96        0.00     21.46 o 
  -3   5  13       72.32       38.22     20.45 o 
  -2   5  13       61.91       94.64     18.44 o 
  -1   5  13      160.97      170.38      9.42 o 
   0   5  13        2.73        0.00      9.07 o 
   1   5  13      160.95      181.73     19.82 o 
   2   5  13       61.94       44.24     17.86 o 
  -4   6  13        4.98        0.00     22.56 o 
  -3   6  13       20.35        0.00     21.66 o 
  -2   6  13        4.52       15.70     18.55 o 
  -1   6  13       36.02       34.17      8.08 o 
   0   6  13       53.50       38.42      9.69 o 
   1   6  13       36.03       49.48     10.88 o 
   2   6  13        4.51        8.98     19.42 o 
   3   6  13       20.37       30.79     20.32 o 
  -3   7  13       10.63       24.34     20.53 o 
  -2   7  13        3.55       28.46     21.95 o 
  -1   7  13       14.91       13.26     19.68 o 
   0   7  13        0.84        6.02     12.72 o 
   1   7  13       14.91        5.01     11.93 o 
   2   7  13        3.55       15.52     15.31 o 
   3   7  13       10.64        0.99     20.18 o 
  -1   8  13       12.24        7.27     21.49 o 
   0   8  13       12.75        0.00     22.10 o 
   1   8  13       12.24       11.57     22.85 o 
   0   0  14       56.31       61.23      6.03 o 
   1   0  14       58.48       66.95      3.64 o 
   2   0  14        1.83        0.00      4.12 o 
   3   0  14       58.05       52.39     10.72 o 
   4   0  14      137.84      182.76     19.34 o 
   5   0  14        3.67        0.00     17.21 o 
   6   0  14        0.62        0.00     16.19 o 
  -6   1  14        2.14        0.00     18.00 o 
  -5   1  14       14.44        8.81     14.51 o 
  -4   1  14      141.38      160.63     11.53 o 
  -3   1  14       63.55       69.83     10.76 o 
  -2   1  14      232.41      231.50     11.93 o 
  -1   1  14       86.38       80.50      5.30 o 
   0   1  14       65.44       67.67      4.28 o 
   1   1  14       86.43       93.66      5.72 o 
   2   1  14      232.35      203.76     14.51 o 
   3   1  14       63.56       60.42     11.04 o 
   4   1  14      141.35      135.64     16.94 o 
   5   1  14       14.49        7.94     18.38 o 
  -6   2  14       29.93       17.45     16.11 o 
  -5   2  14       13.65       31.91     26.44 o 
  -4   2  14       83.62       85.05     10.55 o 
  -3   2  14       92.22      100.81     27.03 o 
  -2   2  14      132.94      142.61     13.42 o 
  -1   2  14       54.67       43.11     11.87 o 
   0   2  14       71.20       67.64      6.71 o 
   1   2  14       54.74       68.21     11.84 o 
  -6   3  14        0.61       32.99     39.58 o 
  -5   3  14       19.12       33.95     12.33 o 
  -4   3  14       10.91       27.66     11.82 o 
  -3   3  14      116.39       68.55     19.47 o 
  -2   3  14       41.99       56.01     16.05 o 
  -1   3  14       13.11        4.10     14.71 o 
   0   3  14        0.01        3.61     13.87 o 
   1   3  14       13.12        6.13     10.48 o 
   2   3  14       42.02       38.07      6.95 o 
  -5   4  14        2.82       32.76     20.99 o 
  -4   4  14       10.28        7.07     19.02 o 
  -3   4  14       72.60       49.77     19.55 o 
  -1   4  14      121.64      112.26      7.07 o 
   0   4  14       10.80       24.31     19.19 o 
   1   4  14      121.54       95.39     17.40 o 
   2   4  14       74.91       37.51     12.65 o 
  -5   5  14        1.23        1.63     22.79 o 
  -4   5  14       32.93       18.99     22.80 o 
  -3   5  14       70.36        0.00     20.77 o 
  -2   5  14       23.41       34.81     17.85 o 
  -1   5  14        4.28        3.88      5.19 o 
   0   5  14       18.83       16.67      8.56 o 
   1   5  14        4.28       20.38     18.26 o 
   2   5  14       23.45       10.21     17.39 o 
  -4   6  14        0.47        0.00     23.11 o 
  -3   6  14        3.96       40.65     20.73 o 
  -2   6  14        3.06        8.98     19.86 o 
  -1   6  14       17.65        9.36     18.26 o 
   0   6  14       67.75       61.34      9.44 o 
   1   6  14       17.62       22.77     10.03 o 
   2   6  14        3.06        0.44     19.94 o 
   3   6  14        3.95        6.80     19.42 o 
  -3   7  14        2.35       26.84     22.33 o 
  -2   7  14       16.62       15.27     20.06 o 
  -1   7  14       10.62        6.60     21.75 o 
   0   7  14        4.37        0.00     20.21 o 
   1   7  14       10.62        3.42     11.62 o 
   2   7  14       16.61       37.42     16.22 o 
   3   7  14        2.35        0.00     20.64 o 
  -1   8  14        0.05        0.00     23.70 o 
   0   8  14       39.07       18.44     22.22 o 
   1   8  14        0.05        0.00     23.49 o 
   1   0  15      440.03      462.40      5.33 o 
   2   0  15        5.97        0.27      4.52 o 
   3   0  15       50.71       38.15      8.86 o 
   4   0  15       81.87      119.34     21.50 o 
   5   0  15        6.61        2.24     17.65 o 
   6   0  15        6.86        0.00     15.96 o 
  -6   1  15        0.17        0.44     18.69 o 
  -5   1  15        6.61       24.13     28.09 o 
  -4   1  15        2.88        0.00     10.28 o 
  -3   1  15      126.53      120.58     27.31 o 
  -2   1  15       68.34       75.01     14.24 o 
  -1   1  15       51.12       54.40      9.89 o 
   0   1  15       46.19       41.90      4.34 o 
   1   1  15       51.01       65.81      6.21 o 
   2   1  15       68.26       69.64     12.89 o 
   3   1  15      126.54      123.41      5.05 o 
   4   1  15        2.89       14.00     10.45 o 
   5   1  15        6.62        0.00     17.79 o 
  -6   2  15       12.90       43.39     42.80 o 
  -5   2  15       16.93       38.04     15.50 o 
  -4   2  15      122.73      127.82     11.35 o 
  -3   2  15       70.79       73.77     12.41 o 
  -2   2  15       61.97       71.61     13.93 o 
  -1   2  15      267.43      220.39     13.78 o 
   0   2  15      205.52      194.97     13.30 o 
   1   2  15      267.38      273.84     14.14 o 
  -6   3  15        8.90       19.49     17.17 o 
  -5   3  15        8.72       14.06     13.34 o 
  -4   3  15        9.12       35.99     21.30 o 
  -3   3  15      101.61       75.41     18.76 o 
  -2   3  15       13.28       19.77     15.58 o 
  -1   3  15      116.34       96.14     15.19 o 
   0   3  15        0.43        7.79     14.48 o 
   1   3  15      116.30      103.05     11.57 o 
   2   3  15       13.23        7.97      8.05 o 
  -5   4  15       29.40       56.99     22.46 o 
  -4   4  15       39.15       34.61     20.44 o 
  -3   4  15        3.61        0.00     18.84 o 
  -2   4  15      157.15      174.07     17.99 o 
  -1   4  15        7.67        7.76     16.22 o 
   0   4  15        0.69       13.56     18.97 o 
   1   4  15        7.66       13.64     17.42 o 
   2   4  15      157.17      130.50     16.79 o 
  -5   5  15        5.74        0.00     23.75 o 
  -4   5  15        6.77        0.00     21.49 o 
  -3   5  15        1.93       11.89     18.93 o 
  -2   5  15       16.23       31.84     18.06 o 
  -1   5  15       20.61       20.35      4.15 o 
   0   5  15       25.78       13.12      8.09 o 
   1   5  15       20.61       22.30     16.75 o 
   2   5  15       16.27        7.09     17.04 o 
  -4   6  15        3.60        0.00     24.25 o 
  -3   6  15        0.39       16.69     20.38 o 
  -2   6  15       55.60       70.15     21.06 o 
  -1   6  15        2.37        0.00     19.97 o 
   0   6  15        0.01        0.00      8.75 o 
   1   6  15        2.38       12.00      9.98 o 
   2   6  15       55.61       43.89     20.68 o 
   3   6  15        0.39        3.90     19.30 o 
  -3   7  15        5.47       18.81     21.78 o 
  -2   7  15        5.21       14.60     21.78 o 
  -1   7  15       19.91        6.48     19.89 o 
   0   7  15        4.13        0.00     19.60 o 
   1   7  15       19.90       14.77     11.57 o 
   2   7  15        5.22       24.46     12.28 o 
   3   7  15        5.48       10.82     23.00 o 
   0   0  16      104.22      114.62      7.09 o 
   1   0  16      212.15      219.82      4.44 o 
   2   0  16        0.08        0.00      4.71 o 
   3   0  16       57.54       61.98     15.33 o 
   4   0  16        6.87       11.47      9.09 o 
   5   0  16       29.15       19.63     17.21 o 
   6   0  16        8.82        0.00     16.51 o 
  -6   1  16        5.90        7.47     18.29 o 
  -5   1  16       19.01       20.22     26.43 o 
  -4   1  16      308.08      322.30     11.79 o 
  -3   1  16       59.91       60.55     18.32 o 
  -2   1  16       82.90       77.30     10.14 o 
  -1   1  16      114.00      114.91     11.60 o 
   0   1  16       24.90       22.74      4.54 o 
   1   1  16      113.95      122.79      7.02 o 
   2   1  16       82.89       68.86     13.73 o 
   3   1  16       59.93       54.72      3.64 o 
   4   1  16      308.11      313.25     18.06 o 
   5   1  16       19.01       20.64     17.59 o 
  -6   2  16        5.29        2.97     18.96 o 
  -5   2  16        0.59        8.44     11.38 o 
  -4   2  16       11.59       12.70     11.99 o 
  -3   2  16       66.63       68.33     28.07 o 
  -2   2  16      240.01      240.51     14.27 o 
  -1   2  16       34.30       25.50     13.03 o 
   0   2  16       85.55      108.42     16.87 o 
   1   2  16       34.30       51.85      8.12 o 
  -5   3  16       15.55       18.15     13.40 o 
  -4   3  16       17.51       32.36     33.83 o 
  -3   3  16      262.69      220.28     18.81 o 
  -2   3  16      244.09      263.17     17.62 o 
  -1   3  16        1.10        0.00     15.21 o 
   0   3  16       27.39       32.92     15.44 o 
   1   3  16        1.10        0.00      8.19 o 
   2   3  16      244.19      232.83      9.52 o 
  -5   4  16       15.08       17.46     22.26 o 
  -4   4  16        2.85        0.00     19.74 o 
  -3   4  16       53.60       68.61     17.83 o 
  -2   4  16       93.68       81.45     17.08 o 
  -1   4  16        3.57        0.00     16.19 o 
   0   4  16        7.22       19.44     11.92 o 
   1   4  16        3.57       15.47     17.53 o 
   2   4  16       93.71       75.11     16.38 o 
  -4   5  16       14.37        0.00     21.72 o 
  -3   5  16       33.06       37.16     18.52 o 
  -2   5  16       10.66       16.14     17.50 o 
  -1   5  16       48.67       42.75     18.00 o 
   0   5  16        4.04        0.01      7.87 o 
   1   5  16       48.61       42.11     18.23 o 
   2   5  16       10.66       15.79     17.50 o 
  -4   6  16        2.52        0.00     23.49 o 
  -3   6  16       18.87       34.54     20.30 o 
  -2   6  16       14.32       18.99     19.77 o 
  -1   6  16       22.76       11.22     19.42 o 
   0   6  16        1.32        0.00     18.17 o 
   1   6  16       22.75       26.03     10.35 o 
   2   6  16       14.29        9.54     20.24 o 
  -2   7  16        6.03        7.01     20.44 o 
  -1   7  16        2.07        0.00     21.75 o 
   0   7  16        6.93        1.40     21.11 o 
   1   7  16        2.06        0.00     20.96 o 
   2   7  16        6.02       20.45     12.18 o 
   1   0  17       34.30       38.54      4.39 o 
   2   0  17      483.63      491.64     10.17 o 
   3   0  17      154.01      159.40     17.10 o 
   4   0  17        3.57        4.75      8.74 o 
   5   0  17       29.41       26.98     14.77 o 
   6   0  17        3.76        0.00     18.06 o 
  -6   1  17       20.83       23.49     16.63 o 
  -5   1  17        1.08        0.00     15.55 o 
  -4   1  17       27.44       12.00     11.11 o 
  -3   1  17       95.52      113.89     17.62 o 
  -2   1  17       11.14       17.40      9.25 o 
  -1   1  17        3.97        4.11      6.46 o 
   0   1  17        1.27        2.27      4.61 o 
   1   1  17        4.00        8.06      8.11 o 
   2   1  17       11.13        4.62     16.28 o 
   3   1  17       95.51      107.56      6.28 o 
   4   1  17       27.49       35.80     16.84 o 
   5   1  17        1.08        0.76     18.26 o 
  -6   2  17        2.83        0.00     18.49 o 
  -5   2  17        3.17        3.89     12.59 o 
  -4   2  17       18.74        9.21     11.61 o 
  -3   2  17       82.26       94.18     10.69 o 
  -2   2  17      705.76      721.01     28.44 o 
  -1   2  17      339.95      318.30     15.13 o 
   0   2  17        4.28        2.30      5.33 o 
   1   2  17      339.85      364.10     30.06 o 
  -5   3  17       11.69        9.30     12.50 o 
  -4   3  17       57.51       39.82     30.09 o 
  -3   3  17      121.18      143.21     16.29 o 
  -2   3  17       17.44       25.73     14.60 o 
  -1   3  17       33.11       13.29     15.62 o 
   0   3  17        0.18        1.94      5.23 o 
   1   3  17       33.15       32.76      8.53 o 
  -5   4  17        9.33       23.95     22.20 o 
  -4   4  17       19.18        0.00     20.09 o 
  -3   4  17       24.03       55.83     17.01 o 
  -2   4  17       64.86       38.95     16.58 o 
  -1   4  17       14.30        0.99     15.67 o 
   0   4  17      116.81      131.83      9.28 o 
   1   4  17       14.30       14.10     15.88 o 
   2   4  17       64.80       55.52     17.33 o 
  -4   5  17        9.84        0.00     21.57 o 
  -3   5  17       24.84       41.90     18.73 o 
  -2   5  17       25.06        1.19     17.91 o 
  -1   5  17       31.50       30.13     18.44 o 
   0   5  17        1.86        0.00      7.29 o 
   1   5  17       31.50       35.62     18.93 o 
   2   5  17       25.07       18.99     17.85 o 
  -3   6  17       28.27       26.40     20.24 o 
  -2   6  17        2.68        5.87     19.19 o 
  -1   6  17        3.44        0.00     19.01 o 
   0   6  17        0.04        5.49     19.80 o 
   1   6  17        3.44       16.06      9.77 o 
   2   6  17        2.68       21.08     20.12 o 
  -2   7  17       13.90       10.96     21.43 o 
  -1   7  17        6.65        0.00     21.02 o 
   0   7  17        1.47        2.06     21.28 o 
   1   7  17        6.65       12.91     21.05 o 
   2   7  17       13.91        3.02     22.88 o 
   0   0  18      153.98      167.27      8.11 o 
   1   0  18       36.25       19.78      8.66 o 
   2   0  18       15.68       19.48      5.62 o 
   3   0  18        5.80       12.71      7.24 o 
   4   0  18       57.28       70.73     18.64 o 
   5   0  18       76.27       78.33     18.67 o 
   6   0  18        1.05        0.00     20.12 o 
  -6   1  18        1.26        4.48     19.01 o 
  -5   1  18        5.69        0.00     19.65 o 
  -4   1  18       38.82       25.58      9.99 o 
  -3   1  18       39.10       40.91      9.09 o 
  -2   1  18       43.13       38.72      8.53 o 
  -1   1  18      177.68      191.42     13.38 o 
   0   1  18       14.87       21.41      4.63 o 
   1   1  18      177.65      193.54      6.10 o 
   2   1  18       43.14       67.65     16.17 o 
   3   1  18       39.06       41.38      5.45 o 
   4   1  18       38.87       41.06     18.35 o 
   5   1  18        5.68        0.00     19.19 o 
  -5   2  18       28.36       15.30     19.34 o 
  -4   2  18        6.00        0.00     16.69 o 
  -3   2  18       41.52       43.16     10.04 o 
  -2   2  18       63.08       92.38     43.25 o 
  -1   2  18       86.69       93.33     13.32 o 
   0   2  18       37.68       37.99      5.77 o 
   1   2  18       86.70      103.33      9.86 o 
  -5   3  18       30.94       27.53     13.53 o 
  -4   3  18       22.41       11.18     33.51 o 
  -3   3  18       69.59       79.40     15.68 o 
  -2   3  18      215.83      189.79     16.16 o 
  -1   3  18       23.72        5.35     14.83 o 
   0   3  18        7.92        6.95      5.05 o 
   1   3  18       23.73        7.33     15.91 o 
  -5   4  18        0.86        0.00     31.86 o 
  -4   4  18        1.94       25.86     38.90 o 
  -3   4  18       10.92        8.29     16.75 o 
  -2   4  18       10.97       14.51     16.08 o 
  -1   4  18       29.96       22.36     15.96 o 
   0   4  18        1.93        9.58      6.50 o 
   1   4  18       29.93       30.97     17.07 o 
   2   4  18       10.97        3.98     17.94 o 
  -4   5  18        2.12       40.24     20.18 o 
  -3   5  18        2.75        2.24     18.78 o 
  -2   5  18        7.26        4.48     18.03 o 
  -1   5  18       10.94        0.00     18.46 o 
   0   5  18       39.19       76.89     19.11 o 
   1   5  18       10.95       20.15     17.50 o 
   2   5  18        7.25       13.03     18.40 o 
  -3   6  18        1.83       17.18     20.56 o 
  -2   6  18       15.30       22.65     19.54 o 
  -1   6  18        0.68        0.00     20.47 o 
   0   6  18       25.82       17.27     18.96 o 
   1   6  18        0.68        3.11     21.05 o 
   2   6  18       15.29       14.51     20.61 o 
  -1   7  18       10.02        0.00     22.39 o 
   0   7  18        0.05        0.00     20.96 o 
   1   7  18       10.03        8.69     21.63 o 
   1   0  19       52.70       64.69     14.25 o 
   2   0  19       80.66       77.61      8.66 o 
   3   0  19        0.14        0.00      6.97 o 
   4   0  19       59.66       62.88     14.89 o 
   5   0  19        1.07        0.00     19.25 o 
  -5   1  19        5.43        0.00     15.79 o 
  -4   1  19        4.46        0.00     18.40 o 
  -3   1  19       80.16       87.71      9.43 o 
  -2   1  19      130.14      134.56      9.22 o 
  -1   1  19      186.66      195.61      7.40 o 
   0   1  19        1.32        4.83      5.80 o 
   1   1  19      186.67      204.31      9.82 o 
   2   1  19      130.14      153.25     21.33 o 
   3   1  19       80.17       79.77      6.04 o 
   4   1  19        4.47        0.00     18.64 o 
   5   1  19        5.42        4.22     19.86 o 
  -5   2  19       40.03       19.16     16.37 o 
  -4   2  19        5.17       23.06     20.08 o 
  -3   2  19      156.64      155.50     11.50 o 
  -2   2  19       19.65       31.68     19.09 o 
  -1   2  19       20.96       19.60     13.49 o 
   0   2  19       40.04       35.53      5.97 o 
   1   2  19       20.91       30.01      9.42 o 
  -5   3  19        3.32        0.00     20.67 o 
  -4   3  19       23.24       57.19     12.60 o 
  -3   3  19       40.59       62.50     12.59 o 
  -2   3  19       61.84       43.77     14.31 o 
  -1   3  19       89.78       82.76     14.66 o 
   0   3  19       58.49       42.90     15.91 o 
   1   3  19       89.80       76.59     15.59 o 
  -4   4  19        9.03       51.70     24.13 o 
  -3   4  19        2.09       11.43     17.36 o 
  -2   4  19        3.77        0.73     16.49 o 
  -1   4  19       16.45        8.14     16.28 o 
   0   4  19       10.57       15.96     16.78 o 
   1   4  19       16.46        0.55     16.14 o 
  -4   5  19        0.43       22.68     20.15 o 
  -3   5  19        0.19       11.86     18.37 o 
  -2   5  19       14.18        0.00     18.29 o 
  -1   5  19       12.34        7.21     18.40 o 
   0   5  19       27.44       32.25     17.85 o 
   1   5  19       12.35       12.07     18.52 o 
   2   5  19       14.19        9.51     18.96 o 
  -3   6  19        4.32        2.33     20.93 o 
  -2   6  19        6.14        0.44     19.60 o 
  -1   6  19        3.68        0.00     19.89 o 
   0   6  19        7.77        8.17     20.06 o 
   1   6  19        3.68       20.61     19.19 o 
   2   6  19        6.15       24.42     21.08 o 
  -1   7  19        3.16        0.00     22.07 o 
   0   7  19        2.76        0.00     22.50 o 
   1   7  19        3.15        0.70     22.82 o 
   0   0  20       33.51       41.46     15.50 o 
   1   0  20       11.22        0.00      8.99 o 
   2   0  20        0.94        0.00      4.94 o 
   3   0  20        0.05        0.00     18.40 o 
   4   0  20       52.27       59.85     19.46 o 
   5   0  20        6.04        0.00     16.08 o 
  -5   1  20       21.75        0.00     20.38 o 
  -4   1  20       26.25        0.00     18.99 o 
  -3   1  20       14.20        5.49      9.05 o 
  -2   1  20      162.29      147.09     11.74 o 
  -1   1  20        8.12        7.38      7.53 o 
   0   1  20       46.29       62.08      9.63 o 
   1   1  20        8.12       18.90      7.59 o 
   2   1  20      162.27      164.28      8.66 o 
   3   1  20       14.20        9.48     15.50 o 
   4   1  20       26.25       14.63     15.70 o 
   5   1  20       21.77       11.98     20.32 o 
  -5   2  20       11.65        0.00     20.29 o 
  -4   2  20       17.77        8.40     14.92 o 
  -3   2  20        3.09       11.35     13.64 o 
  -2   2  20       21.88       32.14     25.06 o 
  -1   2  20       33.92       48.07     11.66 o 
   0   2  20       14.43       15.98      5.65 o 
   1   2  20       33.96       34.05      8.93 o 
  -5   3  20        0.54        0.61     21.72 o 
  -4   3  20       41.40       74.21     12.82 o 
  -3   3  20        4.26       31.05     31.71 o 
  -2   3  20       33.75       20.97     15.27 o 
  -1   3  20       22.47       24.31     14.54 o 
   0   3  20       34.42       28.64     15.21 o 
   1   3  20       22.43       20.01     15.70 o 
  -4   4  20        2.77       35.70     23.27 o 
  -3   4  20       50.84       42.40     16.87 o 
  -2   4  20       18.45       12.71     16.40 o 
  -1   4  20       11.26        7.04     15.93 o 
   0   4  20        6.82       17.71     16.83 o 
   1   4  20       11.28        4.91     17.04 o 
  -3   5  20       19.30       26.61     18.81 o 
  -2   5  20        3.97        7.44     18.08 o 
  -1   5  20       10.50        3.87     17.62 o 
   0   5  20       70.51       62.82     19.02 o 
   1   5  20       10.48       13.96     19.07 o 
   2   5  20        3.98       23.17     20.41 o 
  -2   6  20        6.05        0.00     20.50 o 
  -1   6  20        8.43        0.00     19.51 o 
   0   6  20        0.42       10.03     19.71 o 
   1   6  20        8.43       15.93     19.92 o 
   2   6  20        6.05        5.44     21.60 o 
   1   0  21      274.96      268.77      8.53 o 
   2   0  21       25.17       11.93      9.57 o 
   3   0  21        0.54        0.00     16.22 o 
   4   0  21        0.38        0.00     14.89 o 
   5   0  21        0.08        0.00     19.77 o 
  -5   1  21        2.05        0.00     17.82 o 
  -4   1  21       18.11        0.00     17.18 o 
  -3   1  21       42.02       35.74     18.82 o 
  -2   1  21        7.60        3.76      9.04 o 
  -1   1  21       36.47       29.51      6.66 o 
   0   1  21      110.10      112.77      6.44 o 
   1   1  21       36.46       56.56     12.43 o 
   2   1  21        7.58        3.64      7.60 o 
   3   1  21       42.06       29.08     17.16 o 
   4   1  21       18.09        0.00     18.58 o 
   5   1  21        2.05        0.00     17.65 o 
  -5   2  21       16.79        0.00     21.87 o 
  -4   2  21       18.33        9.30     16.25 o 
  -3   2  21       13.59        9.30     12.72 o 
  -2   2  21      103.25       89.72      9.95 o 
  -1   2  21       80.97       88.51     19.58 o 
   0   2  21      144.08      144.48     14.99 o 
  -4   3  21        3.83       10.11     12.78 o 
  -3   3  21       40.36       46.25     11.82 o 
  -2   3  21        8.34        0.00     14.33 o 
  -1   3  21       99.12       88.06     15.21 o 
   0   3  21       22.83       10.09     14.74 o 
   1   3  21       99.13      107.72     17.54 o 
  -4   4  21       11.38       35.24     14.17 o 
  -3   4  21       24.91       30.44     17.74 o 
  -2   4  21       26.52       16.20     17.01 o 
  -1   4  21        5.39        0.00     16.11 o 
   0   4  21       37.09       28.99     17.27 o 
   1   4  21        5.39       18.03     16.89 o 
  -3   5  21       21.62       12.42     19.51 o 
  -2   5  21        0.51        0.00     18.37 o 
  -1   5  21       25.97       14.10     17.88 o 
   0   5  21       86.79       70.91     19.66 o 
   1   5  21       25.97       35.77     18.76 o 
   2   5  21        0.51       17.44     20.24 o 
  -2   6  21        6.69        0.00     21.08 o 
  -1   6  21        6.66        4.54     19.68 o 
   0   6  21        0.01        0.00     21.51 o 
   1   6  21        6.66       12.79     21.37 o 
   2   6  21        6.69        2.97     22.42 o 
   0   0  22       11.36       13.72      7.82 o 
   1   0  22        1.98        0.00     10.26 o 
   2   0  22        5.13        0.00      7.91 o 
   3   0  22       37.05       28.09     15.59 o 
   4   0  22       13.61       15.26     19.36 o 
   5   0  22       15.98       18.72     18.84 o 
  -5   1  22        2.56        0.00     20.12 o 
  -4   1  22       34.29       11.57     16.05 o 
  -3   1  22       13.18        0.52     19.13 o 
  -2   1  22        2.34        0.00      9.19 o 
  -1   1  22       36.52       41.67      6.85 o 
   0   1  22       33.53       27.52      9.17 o 
   1   1  22       36.57       32.80      8.98 o 
   2   1  22        2.34        0.00      7.97 o 
   3   1  22       13.19       11.02     17.04 o 
   4   1  22       34.29       18.67     19.48 o 
   5   1  22        2.56        0.00     20.44 o 
  -4   2  22        9.17        8.93     17.50 o 
  -3   2  22       14.81       17.33     16.63 o 
  -2   2  22       16.16       36.11     12.74 o 
  -1   2  22       25.18       37.13     13.30 o 
   0   2  22      148.16      171.92     26.04 o 
  -4   3  22       20.34       26.29     20.70 o 
  -3   3  22       27.70       21.53     10.61 o 
  -2   3  22       89.24      107.89     30.96 o 
  -1   3  22       36.68       27.07     15.27 o 
   0   3  22       45.18       32.16     15.82 o 
  -3   4  22       34.99       40.87     26.46 o 
  -2   4  22       37.55       11.28     17.13 o 
  -1   4  22       15.78       18.52     16.60 o 
   0   4  22       61.23       67.82     17.83 o 
   1   4  22       15.77       23.73     16.95 o 
  -3   5  22        0.23        0.00     18.87 o 
  -2   5  22       12.63        0.00     18.49 o 
  -1   5  22        8.96        0.00     18.29 o 
   0   5  22        0.53        1.92     18.84 o 
   1   5  22        8.97        6.69     19.16 o 
  -1   6  22        4.29       34.22     20.82 o 
   0   6  22        5.53       17.42     21.34 o 
   1   6  22        4.30        0.20     20.82 o 
   1   0  23       13.68        8.32      8.46 o 
   2   0  23        0.00        0.00      7.52 o 
   3   0  23        1.34        9.54     18.05 o 
   4   0  23        0.78        0.00     17.82 o 
  -4   1  23       15.38        5.70     19.04 o 
  -3   1  23       36.81       10.67     19.40 o 
  -2   1  23       29.49       13.81     16.60 o 
  -1   1  23       16.37       19.05     15.67 o 
   0   1  23       15.22       13.84      9.50 o 
   1   1  23       16.36       16.67      9.60 o 
   2   1  23       29.48       19.12      8.51 o 
   3   1  23       36.81       38.91     18.29 o 
   4   1  23       15.37        6.19     17.10 o 
  -4   2  23        2.87        0.00     18.78 o 
  -3   2  23        8.73       10.15     15.38 o 
  -2   2  23       67.93       79.40     11.18 o 
  -1   2  23       56.97       68.92     15.72 o 
   0   2  23      121.15      146.23     16.03 o 
   1   2  23       56.97       83.82     13.47 o 
   2   2  23       67.90       87.34     11.95 o 
  -4   3  23       14.98        5.96     21.14 o 
  -3   3  23       73.76       78.32     24.85 o 
  -2   3  23       10.71       39.20     32.84 o 
  -1   3  23       19.03        2.62     16.11 o 
   0   3  23       12.72       12.42     16.08 o 
  -3   4  23        8.25       31.89     43.25 o 
  -2   4  23       12.00        0.00     16.14 o 
  -1   4  23        8.60        3.29     16.86 o 
   0   4  23      190.71      166.79     19.09 o 
   1   4  23        8.60        7.53     18.20 o 
  -2   5  23        0.05        0.00     19.13 o 
  -1   5  23        8.34        0.00     18.90 o 
   0   5  23       15.22       32.36     18.72 o 
   1   5  23        8.34       11.40     19.13 o 
   0   0  24       17.48        5.58     13.81 o 
   1   0  24       92.46       88.38     21.45 o 
   2   0  24       48.01       44.41     17.27 o 
   3   0  24       15.74        5.32     18.84 o 
   4   0  24       10.42        8.87     16.75 o 
  -4   1  24        4.90        0.00     20.64 o 
  -3   1  24        3.88        0.00     19.19 o 
  -2   1  24       48.63       38.77     15.70 o 
  -1   1  24       35.97       28.09     14.86 o 
   0   1  24        0.00        0.00      9.66 o 
   1   1  24       35.96       35.14      9.94 o 
   2   1  24       48.65       40.17      8.53 o 
   3   1  24        3.87        0.00     15.93 o 
   4   1  24        4.91        0.00     20.58 o 
  -4   2  24       16.01        5.50     19.89 o 
  -3   2  24       11.45       10.79     17.07 o 
  -2   2  24       13.56       19.22     15.09 o 
  -1   2  24       46.16       47.69     12.45 o 
   0   2  24        5.63       48.64     15.61 o 
   1   2  24       46.20       62.76     13.64 o 
   2   2  24       13.57       30.41     10.70 o 
  -3   3  24      108.30      157.23     21.29 o 
  -2   3  24       30.70       42.65     11.10 o 
  -1   3  24       16.92       40.02     27.08 o 
   0   3  24       41.59       42.46     16.75 o 
  -3   4  24       10.27       30.53     18.46 o 
  -2   4  24       14.95       10.58     17.01 o 
  -1   4  24       10.81        4.16     17.50 o 
   0   4  24       80.67       65.44     18.56 o 
   1   4  24       10.80       18.46     18.67 o 
  -1   5  24       13.89       11.66     19.83 o 
   0   5  24        0.28        0.00     19.57 o 
   1   5  24       13.90       15.41     19.95 o 
   1   0  25       11.61        0.67      8.52 o 
   2   0  25        1.86        5.38     17.15 o 
   3   0  25        0.02        7.94     18.05 o 
   4   0  25        6.71       20.56     20.53 o 
  -4   1  25        1.32        0.00     21.60 o 
  -3   1  25        0.82        0.00     19.83 o 
  -2   1  25       58.80       45.46     16.87 o 
  -1   1  25        7.01        0.00     17.39 o 
   0   1  25        0.21        0.00      9.93 o 
   1   1  25        7.00        0.21      9.73 o 
   2   1  25       58.80       54.62     17.42 o 
   3   1  25        0.82        0.00     19.45 o 
   4   1  25        1.32        0.00     18.93 o 
  -3   2  25       36.64       12.85     19.63 o 
  -2   2  25        6.44       14.54     18.23 o 
  -1   2  25       20.63       24.35      9.99 o 
   0   2  25       13.72       42.95     15.61 o 
   1   2  25       20.64       41.35     14.04 o 
  -3   3  25        8.28       16.86     17.30 o 
  -2   3  25       67.59       95.77     20.07 o 
  -1   3  25       12.67       29.57     22.29 o 
   0   3  25        1.05        9.51     17.24 o 
  -2   4  25        2.18       42.10     37.08 o 
  -1   4  25        9.27       12.71     18.08 o 
   0   4  25       11.22       22.10     18.03 o 
   0   0  26        5.31        6.05     13.55 o 
   1   0  26       55.59       66.86      9.51 o 
   2   0  26        0.00        0.00     17.10 o 
   3   0  26       19.22       19.10     17.33 o 
  -3   1  26       13.61        0.00     20.35 o 
  -2   1  26        2.28        0.00     18.23 o 
  -1   1  26       41.60       36.20     16.08 o 
   0   1  26        1.47        0.00     10.26 o 
   1   1  26       41.63       36.78     10.00 o 
   2   1  26        2.28        0.00     18.11 o 
   3   1  26       13.60        4.48     18.61 o 
  -3   2  26        4.74        8.58     20.90 o 
  -2   2  26        5.43        0.00     18.06 o 
  -1   2  26        1.59        7.70     17.07 o 
   0   2  26        2.41        7.41     14.68 o 
   1   2  26        1.58        5.15     13.61 o 
  -2   3  26       28.17       40.27     17.19 o 
  -1   3  26       18.17       26.74     15.82 o 
   0   3  26        4.29       41.31     15.85 o 
   1   3  26       18.15       66.64     15.15 o 
  -1   4  26        3.07        9.16     18.87 o 
   0   4  26        8.81       11.72     17.91 o 
   1   0  27       17.53       14.61      9.14 o 
   2   0  27        0.29        7.62     17.18 o 
   3   0  27       10.33       13.20     16.83 o 
  -3   1  27       16.85        0.00     21.05 o 
  -2   1  27       10.99        0.00     19.04 o 
  -1   1  27       12.48        0.00     16.95 o 
   0   1  27        3.52        0.00     10.30 o 
   1   1  27       12.49        0.00      9.78 o 
   2   1  27       10.99        0.00     18.38 o 
   3   1  27       16.84        0.00     17.18 o 
  -2   2  27        0.29        0.00     16.34 o 
  -1   2  27        3.81        7.73     15.85 o 
   0   2  27       15.32        7.71     15.00 o 
   1   2  27        3.82        8.52     13.87 o 
  -1   3  27        2.38       15.58     17.21 o 
   0   3  27        0.03       11.66     16.92 o 
   1   3  27        2.38       39.45     15.64 o 
   0   0  28        4.62       13.69     14.07 o 
   1   0  28        5.37       18.64     16.78 o 
   2   0  28        6.76       15.44     17.79 o 
  -2   1  28       24.46        3.61     18.49 o 
  -1   1  28        1.78        0.00     17.04 o 
   0   1  28        5.82        0.00     15.12 o 
   1   1  28        1.78        0.00     16.02 o 
   2   1  28       24.46       27.91     17.71 o 
  -1   2  28       14.15       13.93     18.09 o 
   0   2  28        6.89        7.62     16.05 o 
   1   2  28       14.14        9.86     14.31 o 
   0   3  28       14.50       34.95     17.56 o 
   1   0  29        7.33        3.43     16.69 o 
  -1   1  29        8.87        0.00     17.10 o 
   0   1  29        9.06        0.00     15.53 o 
   1   1  29        8.89        0.00     16.95 o 
                                                 
